# Supplementary material for: Structural basis for triacylglyceride extraction from mycobacterial inner membrane by MFS transporter Rv1410
Source: Nat Commun. 2023 Oct 13;14:6449. doi: 10.1038/s41467-023-42073-0 (PMC10576003; doi:10.1038/s41467-023-42073-0)
Supplement: Supplementary file 6 — Source Data [file 41467_2023_42073_MOESM6_ESM.xlsx]

## Sheet: Read_Me
Source data for growth curves in the paper "Structural basis for triacylglyceride extraction from mycobacterial inner membrane by MFS transporter Rv1410" by Remm et al. 2023.
Each sheet contains data for an individual experiment ("biological replicate").
Each experiment contains growth curves in 4 wells per strain ("technical replicates").
Due to the amount of strains in some experiments, several 96-well plates were needed.
The optical density measured for media on each plate was subtracted from the sample measurements before further data analysis.
Abbreviations:
MA_experiment = mutational analysis of Rv1410 and MHAS2168
OS_experiment = operon shuffling of mycobacterial Rv1411/10 operon homologues
time = time of measurement (h)
well = well in the 96-well plate
OD = optical density at 600 nm
str = strain or media
conc = vancomycin concentration in the growth media (µg/ml)

## Sheet: MA_Experiment 1
Plate 1						Plate 2
time	well	OD	str	conc		time	well	OD	str	conc
17.62	A1	0.039	Media	0.1		17.85	A1	0.039	Media	0.1
20.52	A1	0.039	Media	0.1		20.53	A1	0.039	Media	0.1
23.63	A1	0.038	Media	0.1		23.68	A1	0.041	Media	0.1
26.47	A1	0.038	Media	0.1		26.52	A1	0.038	Media	0.1
45.5	A1	0.039	Media	0.1		45.53	A1	0.038	Media	0.1
17.62	A2	0.042	EV	0.1		17.85	A2	0.042	EV	0.1
20.52	A2	0.043	EV	0.1		20.53	A2	0.042	EV	0.1
23.63	A2	0.043	EV	0.1		23.68	A2	0.045	EV	0.1
26.47	A2	0.043	EV	0.1		26.52	A2	0.042	EV	0.1
45.5	A2	0.073	EV	0.1		45.53	A2	0.056	EV	0.1
17.62	A3	0.064	WT_MTB	0.1		17.85	A3	0.074	WT_MTB	0.1
20.52	A3	0.093	WT_MTB	0.1		20.53	A3	0.107	WT_MTB	0.1
23.63	A3	0.148	WT_MTB	0.1		23.68	A3	0.153	WT_MTB	0.1
26.47	A3	0.217	WT_MTB	0.1		26.52	A3	0.23	WT_MTB	0.1
45.5	A3	0.325	WT_MTB	0.1		45.53	A3	0.296	WT_MTB	0.1
17.62	A4	0.04	Truncation 1_MTB	0.1		17.85	A6	0.069	T479A_MH	0.1
20.52	A4	0.039	Truncation 1_MTB	0.1		20.53	A6	0.091	T479A_MH	0.1
23.63	A4	0.04	Truncation 1_MTB	0.1		23.68	A6	0.14	T479A_MH	0.1
26.47	A4	0.038	Truncation 1_MTB	0.1		26.52	A6	0.206	T479A_MH	0.1
45.5	A4	0.039	Truncation 1_MTB	0.1		45.53	A6	0.292	T479A_MH	0.1
17.62	A5	0.041	Y464A	0.1		17.85	A7	0.063	T479E_MH	0.1
20.52	A5	0.041	D70N_MTB	0.1		20.53	A7	0.084	T479E_MH	0.1
23.63	A5	0.041	D70N_MTB	0.1		23.68	A7	0.124	T479E_MH	0.1
26.47	A5	0.04	D70N_MTB	0.1		26.52	A7	0.182	T479E_MH	0.1
45.5	A5	0.048	D70N_MTB	0.1		45.53	A7	0.296	T479E_MH	0.1
17.62	A6	0.059	Y464A_MTB	0.1		17.85	A8	0.066	Y483A_MH	0.1
20.52	A6	0.085	Y464A_MTB	0.1		20.53	A8	0.092	Y483A_MH	0.1
23.63	A6	0.128	Y464A_MTB	0.1		23.68	A8	0.138	Y483A_MH	0.1
26.47	A6	0.186	Y464A_MTB	0.1		26.52	A8	0.195	Y483A_MH	0.1
45.5	A6	0.323	Y464A_MTB	0.1		45.53	A8	0.289	Y483A_MH	0.1
17.62	A9	0.055	F468E_MTB	0.1		17.85	A9	0.062	Y483E_MH	0.1
20.52	A9	0.076	F468E_MTB	0.1		20.53	A9	0.085	Y483E_MH	0.1
23.63	A9	0.104	F468E_MTB	0.1		23.68	A9	0.125	Y483E_MH	0.1
26.47	A9	0.152	F468E_MTB	0.1		26.52	A9	0.187	Y483E_MH	0.1
45.5	A9	0.296	F468E_MTB	0.1		45.53	A9	0.265	Y483E_MH	0.1
17.62	A10	0.04	L453K_MTB	0.1		17.85	A10	0.058	M468K_MH	0.1
20.52	A10	0.039	L453K_MTB	0.1		20.53	A10	0.081	M468K_MH	0.1
23.63	A10	0.039	L453K_MTB	0.1		23.68	A10	0.121	M468K_MH	0.1
26.47	A10	0.038	L453K_MTB	0.1		26.52	A10	0.164	M468K_MH	0.1
45.5	A10	0.039	L453K_MTB	0.1		45.53	A10	0.283	M468K_MH	0.1
17.62	A11	0.059	L453D_MTB	0.1		17.85	A11	0.039	M468D_MH	0.1
20.52	A11	0.082	L453D_MTB	0.1		20.53	A11	0.039	M468D_MH	0.1
23.63	A11	0.123	L453D_MTB	0.1		23.68	A11	0.04	M468D_MH	0.1
26.47	A11	0.186	L453D_MTB	0.1		26.52	A11	0.038	M468D_MH	0.1
45.5	A11	0.299	L453D_MTB	0.1		45.53	A11	0.039	M468D_MH	0.1
17.62	B1	0.039	Media	0.1		17.85	B1	0.041	Media	0.1
20.52	B1	0.039	Media	0.1		20.53	B1	0.039	Media	0.1
23.63	B1	0.038	Media	0.1		23.68	B1	0.041	Media	0.1
26.47	B1	0.038	Media	0.1		26.52	B1	0.038	Media	0.1
45.5	B1	0.039	Media	0.1		45.53	B1	0.039	Media	0.1
17.62	B2	0.041	EV	0.1		17.85	B2	0.042	EV	0.1
20.52	B2	0.042	EV	0.1		20.53	B2	0.042	EV	0.1
23.63	B2	0.042	EV	0.1		23.68	B2	0.044	EV	0.1
26.47	B2	0.042	EV	0.1		26.52	B2	0.042	EV	0.1
45.5	B2	0.061	EV	0.1		45.53	B2	0.057	EV	0.1
17.62	B3	0.067	WT_MTB	0.1		17.85	B3	0.074	WT_MTB	0.1
20.52	B3	0.103	WT_MTB	0.1		20.53	B3	0.101	WT_MTB	0.1
23.63	B3	0.158	WT_MTB	0.1		23.68	B3	0.146	WT_MTB	0.1
26.47	B3	0.228	WT_MTB	0.1		26.52	B3	0.219	WT_MTB	0.1
45.5	B3	0.311	WT_MTB	0.1		45.53	B3	0.297	WT_MTB	0.1
17.62	B4	0.039	Truncation 1_MTB	0.1		17.85	B6	0.064	T479A_MH	0.1
20.52	B4	0.038	Truncation 1_MTB	0.1		20.53	B6	0.087	T479A_MH	0.1
23.63	B4	0.038	Truncation 1_MTB	0.1		23.68	B6	0.14	T479A_MH	0.1
26.47	B4	0.038	Truncation 1_MTB	0.1		26.52	B6	0.198	T479A_MH	0.1
45.5	B4	0.039	Truncation 1_MTB	0.1		45.53	B6	0.282	T479A_MH	0.1
17.62	B5	0.041	D70N_MTB	0.1		17.85	B7	0.064	T479E_MH	0.1
20.52	B5	0.041	D70N_MTB	0.1		20.53	B7	0.093	T479E_MH	0.1
23.63	B5	0.041	D70N_MTB	0.1		23.68	B7	0.128	T479E_MH	0.1
26.47	B5	0.04	D70N_MTB	0.1		26.52	B7	0.19	T479E_MH	0.1
45.5	B5	0.05	D70N_MTB	0.1		45.53	B7	0.272	T479E_MH	0.1
17.62	B6	0.059	Y464A_MTB	0.1		17.85	B8	0.068	Y483A_MH	0.1
20.52	B6	0.082	Y464A_MTB	0.1		20.53	B8	0.094	Y483A_MH	0.1
23.63	B6	0.12	Y464A_MTB	0.1		23.68	B8	0.139	Y483A_MH	0.1
26.47	B6	0.175	Y464A_MTB	0.1		26.52	B8	0.192	Y483A_MH	0.1
45.5	B6	0.318	Y464A_MTB	0.1		45.53	B8	0.283	Y483A_MH	0.1
17.62	B9	0.056	F468E_MTB	0.1		17.85	B9	0.061	Y483E_MH	0.1
20.52	B9	0.075	F468E_MTB	0.1		20.53	B9	0.081	Y483E_MH	0.1
23.63	B9	0.107	F468E_MTB	0.1		23.68	B9	0.127	Y483E_MH	0.1
26.47	B9	0.151	F468E_MTB	0.1		26.52	B9	0.183	Y483E_MH	0.1
45.5	B9	0.301	F468E_MTB	0.1		45.53	B9	0.291	Y483E_MH	0.1
17.62	B10	0.039	L453K_MTB	0.1		17.85	B10	0.059	M468K_MH	0.1
20.52	B10	0.039	L453K_MTB	0.1		20.53	B10	0.079	M468K_MH	0.1
23.63	B10	0.039	L453K_MTB	0.1		23.68	B10	0.119	M468K_MH	0.1
26.47	B10	0.038	L453K_MTB	0.1		26.52	B10	0.177	M468K_MH	0.1
45.5	B10	0.039	L453K_MTB	0.1		45.53	B10	0.288	M468K_MH	0.1
17.62	B11	0.06	L453D_MTB	0.1		17.85	B11	0.039	M468D_MH	0.1
20.52	B11	0.08	L453D_MTB	0.1		20.53	B11	0.039	M468D_MH	0.1
23.63	B11	0.118	L453D_MTB	0.1		23.68	B11	0.04	M468D_MH	0.1
26.47	B11	0.181	L453D_MTB	0.1		26.52	B11	0.038	M468D_MH	0.1
45.5	B11	0.3	L453D_MTB	0.1		45.53	B11	0.039	M468D_MH	0.1
17.62	C1	0.039	Media	0.1		17.85	C1	0.039	Media	0.1
20.52	C1	0.039	Media	0.1		20.53	C1	0.039	Media	0.1
23.63	C1	0.038	Media	0.1		23.68	C1	0.041	Media	0.1
26.47	C1	0.038	Media	0.1		26.52	C1	0.039	Media	0.1
45.5	C1	0.039	Media	0.1		45.53	C1	0.039	Media	0.1
17.62	C2	0.042	EV	0.1		17.85	C2	0.042	EV	0.1
20.52	C2	0.043	EV	0.1		20.53	C2	0.042	EV	0.1
23.63	C2	0.042	EV	0.1		23.68	C2	0.044	EV	0.1
26.47	C2	0.043	EV	0.1		26.52	C2	0.042	EV	0.1
45.5	C2	0.066	EV	0.1		45.53	C2	0.053	EV	0.1
17.62	C3	0.064	WT_MTB	0.1		17.85	C3	0.07	WT_MTB	0.1
20.52	C3	0.097	WT_MTB	0.1		20.53	C3	0.099	WT_MTB	0.1
23.63	C3	0.146	WT_MTB	0.1		23.68	C3	0.145	WT_MTB	0.1
26.47	C3	0.225	WT_MTB	0.1		26.52	C3	0.214	WT_MTB	0.1
45.5	C3	0.329	WT_MTB	0.1		45.53	C3	0.298	WT_MTB	0.1
17.62	C4	0.039	Truncation 1_MTB	0.1		17.85	C6	0.066	T479A_MH	0.1
20.52	C4	0.038	Truncation 1_MTB	0.1		20.53	C6	0.09	T479A_MH	0.1
23.63	C4	0.038	Truncation 1_MTB	0.1		23.68	C6	0.14	T479A_MH	0.1
26.47	C4	0.038	Truncation 1_MTB	0.1		26.52	C6	0.197	T479A_MH	0.1
45.5	C4	0.038	Truncation 1_MTB	0.1		45.53	C6	0.286	T479A_MH	0.1
17.62	C5	0.041	D70N_MTB	0.1		17.85	C7	0.061	T479E_MH	0.1
20.52	C5	0.041	D70N_MTB	0.1		20.53	C7	0.083	T479E_MH	0.1
23.63	C5	0.041	D70N_MTB	0.1		23.68	C7	0.123	T479E_MH	0.1
26.47	C5	0.041	D70N_MTB	0.1		26.52	C7	0.181	T479E_MH	0.1
45.5	C5	0.055	D70N_MTB	0.1		45.53	C7	0.282	T479E_MH	0.1
17.62	C6	0.058	Y464A_MTB	0.1		17.85	C8	0.063	Y483A_MH	0.1
20.52	C6	0.08	Y464A_MTB	0.1		20.53	C8	0.086	Y483A_MH	0.1
23.63	C6	0.12	Y464A_MTB	0.1		23.68	C8	0.131	Y483A_MH	0.1
26.47	C6	0.173	Y464A_MTB	0.1		26.52	C8	0.191	Y483A_MH	0.1
45.5	C6	0.312	Y464A_MTB	0.1		45.53	C8	0.27	Y483A_MH	0.1
17.62	C9	0.054	F468E_MTB	0.1		17.85	C9	0.059	Y483E_MH	0.1
20.52	C9	0.073	F468E_MTB	0.1		20.53	C9	0.077	Y483E_MH	0.1
23.63	C9	0.105	F468E_MTB	0.1		23.68	C9	0.121	Y483E_MH	0.1
26.47	C9	0.146	F468E_MTB	0.1		26.52	C9	0.176	Y483E_MH	0.1
45.5	C9	0.311	F468E_MTB	0.1		45.53	C9	0.283	Y483E_MH	0.1
17.62	C10	0.039	L453K_MTB	0.1		17.85	C10	0.057	M468K_MH	0.1
20.52	C10	0.039	L453K_MTB	0.1		20.53	C10	0.077	M468K_MH	0.1
23.63	C10	0.039	L453K_MTB	0.1		23.68	C10	0.118	M468K_MH	0.1
26.47	C10	0.038	L453K_MTB	0.1		26.52	C10	0.172	M468K_MH	0.1
45.5	C10	0.039	L453K_MTB	0.1		45.53	C10	0.29	M468K_MH	0.1
17.62	C11	0.058	L453D_MTB	0.1		17.85	C11	0.039	M468D_MH	0.1
20.52	C11	0.081	L453D_MTB	0.1		20.53	C11	0.039	M468D_MH	0.1
23.63	C11	0.118	L453D_MTB	0.1		23.68	C11	0.039	M468D_MH	0.1
26.47	C11	0.177	L453D_MTB	0.1		26.52	C11	0.038	M468D_MH	0.1
45.5	C11	0.306	L453D_MTB	0.1		45.53	C11	0.039	M468D_MH	0.1
17.62	D1	0.039	Media	0.1		17.85	D1	0.039	Media	0.1
20.52	D1	0.039	Media	0.1		20.53	D1	0.039	Media	0.1
23.63	D1	0.038	Media	0.1		23.68	D1	0.041	Media	0.1
26.47	D1	0.038	Media	0.1		26.52	D1	0.038	Media	0.1
45.5	D1	0.039	Media	0.1		45.53	D1	0.039	Media	0.1
17.62	D2	0.041	EV	0.1		17.85	D2	0.041	EV	0.1
20.52	D2	0.042	EV	0.1		20.53	D2	0.042	EV	0.1
23.63	D2	0.043	EV	0.1		23.68	D2	0.044	EV	0.1
26.47	D2	0.043	EV	0.1		26.52	D2	0.043	EV	0.1
45.5	D2	0.062	EV	0.1		45.53	D2	0.053	EV	0.1
17.62	D3	0.062	WT_MTB	0.1		17.85	D3	0.072	WT_MTB	0.1
20.52	D3	0.095	WT_MTB	0.1		20.53	D3	0.101	WT_MTB	0.1
23.63	D3	0.138	WT_MTB	0.1		23.68	D3	0.149	WT_MTB	0.1
26.47	D3	0.214	WT_MTB	0.1		26.52	D3	0.207	WT_MTB	0.1
45.5	D3	0.332	WT_MTB	0.1		45.53	D3	0.288	WT_MTB	0.1
17.62	D4	0.039	Truncation 1_MTB	0.1		17.85	D6	0.067	T479A_MH	0.1
20.52	D4	0.038	Truncation 1_MTB	0.1		20.53	D6	0.089	T479A_MH	0.1
23.63	D4	0.039	Truncation 1_MTB	0.1		23.68	D6	0.141	T479A_MH	0.1
26.47	D4	0.038	Truncation 1_MTB	0.1		26.52	D6	0.199	T479A_MH	0.1
45.5	D4	0.039	Truncation 1_MTB	0.1		45.53	D6	0.284	T479A_MH	0.1
17.62	D5	0.041	D70N_MTB	0.1		17.85	D7	0.062	T479E_MH	0.1
20.52	D5	0.041	D70N_MTB	0.1		20.53	D7	0.084	T479E_MH	0.1
23.63	D5	0.041	D70N_MTB	0.1		23.68	D7	0.131	T479E_MH	0.1
26.47	D5	0.041	D70N_MTB	0.1		26.52	D7	0.185	T479E_MH	0.1
45.5	D5	0.051	D70N_MTB	0.1		45.53	D7	0.262	T479E_MH	0.1
17.62	D6	0.058	Y464A_MTB	0.1		17.85	D8	0.063	Y483A_MH	0.1
20.52	D6	0.079	Y464A_MTB	0.1		20.53	D8	0.089	Y483A_MH	0.1
23.63	D6	0.118	Y464A_MTB	0.1		23.68	D8	0.133	Y483A_MH	0.1
26.47	D6	0.175	Y464A_MTB	0.1		26.52	D8	0.185	Y483A_MH	0.1
45.5	D6	0.316	Y464A_MTB	0.1		45.53	D8	0.285	Y483A_MH	0.1
17.62	D9	0.055	F468E_MTB	0.1		17.85	D9	0.059	Y483E_MH	0.1
20.52	D9	0.073	F468E_MTB	0.1		20.53	D9	0.079	Y483E_MH	0.1
23.63	D9	0.105	F468E_MTB	0.1		23.68	D9	0.12	Y483E_MH	0.1
26.47	D9	0.148	F468E_MTB	0.1		26.52	D9	0.178	Y483E_MH	0.1
45.5	D9	0.331	F468E_MTB	0.1		45.53	D9	0.27	Y483E_MH	0.1
17.62	D10	0.039	L453K_MTB	0.1		17.85	D10	0.058	M468K_MH	0.1
20.52	D10	0.038	L453K_MTB	0.1		20.53	D10	0.077	M468K_MH	0.1
23.63	D10	0.038	L453K_MTB	0.1		23.68	D10	0.118	M468K_MH	0.1
26.47	D10	0.038	L453K_MTB	0.1		26.52	D10	0.173	M468K_MH	0.1
45.5	D10	0.038	L453K_MTB	0.1		45.53	D10	0.284	M468K_MH	0.1
17.62	D11	0.058	L453D_MTB	0.1		17.85	D11	0.038	M468D_MH	0.1
20.52	D11	0.079	L453D_MTB	0.1		20.53	D11	0.039	M468D_MH	0.1
23.63	D11	0.119	L453D_MTB	0.1		23.68	D11	0.039	M468D_MH	0.1
26.47	D11	0.179	L453D_MTB	0.1		26.52	D11	0.038	M468D_MH	0.1
45.5	D11	0.313	L453D_MTB	0.1		45.53	D11	0.039	M468D_MH	0.1
17.62	E2	0.041	E147Q_MTB	0.1		17.85	E2	0.048	E157Q_MH	0.1
20.52	E2	0.043	E147Q_MTB	0.1		20.53	E2	0.054	E157Q_MH	0.1
23.63	E2	0.043	E147Q_MTB	0.1		23.68	E2	0.059	E157Q_MH	0.1
26.47	E2	0.043	E147Q_MTB	0.1		26.52	E2	0.076	E157Q_MH	0.1
45.5	E2	0.076	E147Q_MTB	0.1		45.53	E2	0.274	E157Q_MH	0.1
17.62	E3	0.042	R417A_MTB	0.1		17.85	E3	0.041	R426A_MH	0.1
20.52	E3	0.041	R417A_MTB	0.1		20.53	E3	0.042	R426A_MH	0.1
23.63	E3	0.042	R417A_MTB	0.1		23.68	E3	0.043	R426A_MH	0.1
26.47	E3	0.042	R417A_MTB	0.1		26.52	E3	0.042	R426A_MH	0.1
45.5	E3	0.066	R417A_MTB	0.1		45.53	E3	0.055	R426A_MH	0.1
17.62	E4	0.057	Δβ-HP_MTB	0.1		17.85	E4	0.038	Δβ-HP_MH	0.1
20.52	E4	0.084	Δβ-HP_MTB	0.1		20.53	E4	0.038	Δβ-HP_MH	0.1
23.63	E4	0.13	Δβ-HP_MTB	0.1		23.68	E4	0.04	Δβ-HP_MH	0.1
26.47	E4	0.196	Δβ-HP_MTB	0.1		26.52	E4	0.039	Δβ-HP_MH	0.1
45.5	E4	0.313	Δβ-HP_MTB	0.1		45.53	E4	0.038	Δβ-HP_MH	0.1
17.62	F2	0.042	E147Q_MTB	0.1		17.85	E12	0.064	WT_MH	0.1
20.52	F2	0.042	E147Q_MTB	0.1		20.53	E12	0.085	WT_MH	0.1
23.63	F2	0.043	E147Q_MTB	0.1		23.68	E12	0.126	WT_MH	0.1
26.47	F2	0.043	E147Q_MTB	0.1		26.52	E12	0.192	WT_MH	0.1
45.5	F2	0.061	E147Q_MTB	0.1		45.53	E12	0.291	WT_MH	0.1
17.62	F3	0.042	R417A_MTB	0.1		17.85	F2	0.048	E157Q_MH	0.1
20.52	F3	0.042	R417A_MTB	0.1		20.53	F2	0.055	E157Q_MH	0.1
23.63	F3	0.042	R417A_MTB	0.1		23.68	F2	0.061	E157Q_MH	0.1
26.47	F3	0.042	R417A_MTB	0.1		26.52	F2	0.078	E157Q_MH	0.1
45.5	F3	0.061	R417A_MTB	0.1		45.53	F2	0.287	E157Q_MH	0.1
17.62	F4	0.059	Δβ-HP_MTB	0.1		17.85	F3	0.043	R426A_MH	0.1
20.52	F4	0.083	Δβ-HP_MTB	0.1		20.53	F3	0.043	R426A_MH	0.1
23.63	F4	0.124	Δβ-HP_MTB	0.1		23.68	F3	0.043	R426A_MH	0.1
26.47	F4	0.193	Δβ-HP_MTB	0.1		26.52	F3	0.043	R426A_MH	0.1
45.5	F4	0.305	Δβ-HP_MTB	0.1		45.53	F3	0.056	R426A_MH	0.1
17.62	G2	0.042	E147Q_MTB	0.1		17.85	F4	0.039	Δβ-HP_MH	0.1
20.52	G2	0.043	E147Q_MTB	0.1		20.53	F4	0.039	Δβ-HP_MH	0.1
23.63	G2	0.044	E147Q_MTB	0.1		23.68	F4	0.039	Δβ-HP_MH	0.1
26.47	G2	0.043	E147Q_MTB	0.1		26.52	F4	0.038	Δβ-HP_MH	0.1
45.5	G2	0.07	E147Q_MTB	0.1		45.53	F4	0.039	Δβ-HP_MH	0.1
17.62	G3	0.041	R417A_MTB	0.1		17.85	F12	0.06	WT_MH	0.1
20.52	G3	0.042	R417A_MTB	0.1		20.53	F12	0.081	WT_MH	0.1
23.63	G3	0.042	R417A_MTB	0.1		23.68	F12	0.119	WT_MH	0.1
26.47	G3	0.042	R417A_MTB	0.1		26.52	F12	0.176	WT_MH	0.1
45.5	G3	0.063	R417A_MTB	0.1		45.53	F12	0.293	WT_MH	0.1
17.62	G4	0.058	Δβ-HP_MTB	0.1		17.85	G2	0.049	E157Q_MH	0.1
20.52	G4	0.083	Δβ-HP_MTB	0.1		20.53	G2	0.052	E157Q_MH	0.1
23.63	G4	0.13	Δβ-HP_MTB	0.1		23.68	G2	0.063	E157Q_MH	0.1
26.47	G4	0.201	Δβ-HP_MTB	0.1		26.52	G2	0.074	E157Q_MH	0.1
45.5	G4	0.323	Δβ-HP_MTB	0.1		45.53	G2	0.284	E157Q_MH	0.1
17.62	H2	0.042	E147Q_MTB	0.1		17.85	G3	0.042	R426A_MH	0.1
20.52	H2	0.042	E147Q_MTB	0.1		20.53	G3	0.043	R426A_MH	0.1
23.63	H2	0.042	E147Q_MTB	0.1		23.68	G3	0.043	R426A_MH	0.1
26.47	H2	0.042	E147Q_MTB	0.1		26.52	G3	0.042	R426A_MH	0.1
45.5	H2	0.062	E147Q_MTB	0.1		45.53	G3	0.056	R426A_MH	0.1
17.62	H3	0.041	R417A_MTB	0.1		17.85	G4	0.038	Δβ-HP_MH	0.1
20.52	H3	0.042	R417A_MTB	0.1		20.53	G4	0.04	Δβ-HP_MH	0.1
23.63	H3	0.041	R417A_MTB	0.1		23.68	G4	0.039	Δβ-HP_MH	0.1
26.47	H3	0.042	R417A_MTB	0.1		26.52	G4	0.039	Δβ-HP_MH	0.1
45.5	H3	0.064	R417A_MTB	0.1		45.53	G4	0.039	Δβ-HP_MH	0.1
17.62	H4	0.059	Δβ-HP_MTB	0.1		17.85	G12	0.062	WT_MH	0.1
20.52	H4	0.086	Δβ-HP_MTB	0.1		20.53	G12	0.084	WT_MH	0.1
23.63	H4	0.13	Δβ-HP_MTB	0.1		23.68	G12	0.123	WT_MH	0.1
26.47	H4	0.186	Δβ-HP_MTB	0.1		26.52	G12	0.188	WT_MH	0.1
45.5	H4	0.305	Δβ-HP_MTB	0.1		45.53	G12	0.289	WT_MH	0.1
						17.85	H2	0.048	E157Q_MH	0.1
						20.53	H2	0.054	E157Q_MH	0.1
						23.68	H2	0.064	E157Q_MH	0.1
						26.52	H2	0.076	E157Q_MH	0.1
						45.53	H2	0.267	E157Q_MH	0.1
						17.85	H3	0.041	R426A_MH	0.1
						20.53	H3	0.042	R426A_MH	0.1
						23.68	H3	0.043	R426A_MH	0.1
						26.52	H3	0.042	R426A_MH	0.1
						45.53	H3	0.058	R426A_MH	0.1
						17.85	H4	0.039	Δβ-HP_MH	0.1
						20.53	H4	0.042	Δβ-HP_MH	0.1
						23.68	H4	0.039	Δβ-HP_MH	0.1
						26.52	H4	0.038	Δβ-HP_MH	0.1
						45.53	H4	0.039	Δβ-HP_MH	0.1
						17.85	H12	0.065	WT_MH	0.1
						20.53	H12	0.089	WT_MH	0.1
						23.68	H12	0.127	WT_MH	0.1
						26.52	H12	0.199	WT_MH	0.1
						45.53	H12	0.296	WT_MH	0.1

## Sheet: MA_Experiment 2
Plate 1						Plate 2
time	well	OD	str	conc		time	well	OD	str	conc
17.08	A1	0.039	Media	0.1		17.03	A1	0.039	Media	0.1
20.05	A1	0.039	Media	0.1		20	A1	0.039	Media	0.1
22.95	A1	0.039	Media	0.1		22.88	A1	0.039	Media	0.1
25.92	A1	0.039	Media	0.1		25.85	A1	0.039	Media	0.1
40.87	A1	0.041	Media	0.1		40.77	A1	0.04	Media	0.1
45.82	A1	0.04	Media	0.1		45.7	A1	0.04	Media	0.1
17.08	A2	0.041	EV	0.1		17.03	A2	0.041	EV	0.1
20.05	A2	0.041	EV	0.1		20	A2	0.04	EV	0.1
22.95	A2	0.041	EV	0.1		22.88	A2	0.041	EV	0.1
25.92	A2	0.041	EV	0.1		25.85	A2	0.041	EV	0.1
40.87	A2	0.041	EV	0.1		40.77	A2	0.04	EV	0.1
45.82	A2	0.041	EV	0.1		45.7	A2	0.041	EV	0.1
17.08	A3	0.07	WT_MTB	0.1		17.03	A3	0.073	WT_MTB	0.1
20.05	A3	0.098	WT_MTB	0.1		20	A3	0.11	WT_MTB	0.1
22.95	A3	0.147	WT_MTB	0.1		22.88	A3	0.149	WT_MTB	0.1
25.92	A3	0.242	WT_MTB	0.1		25.85	A3	0.229	WT_MTB	0.1
40.87	A3	0.281	WT_MTB	0.1		40.77	A3	0.242	WT_MTB	0.1
45.82	A3	0.307	WT_MTB	0.1		45.7	A3	0.31	WT_MTB	0.1
17.08	A4	0.042	Truncation 1_MTB	0.1		17.03	A6	0.063	T479A_MH	0.1
20.05	A4	0.043	Truncation 1_MTB	0.1		20	A6	0.084	T479A_MH	0.1
22.95	A4	0.045	Truncation 1_MTB	0.1		22.88	A6	0.117	T479A_MH	0.1
25.92	A4	0.046	Truncation 1_MTB	0.1		25.85	A6	0.18	T479A_MH	0.1
40.87	A4	0.11	Truncation 1_MTB	0.1		40.77	A6	0.249	T479A_MH	0.1
45.82	A4	0.2	Truncation 1_MTB	0.1		45.7	A6	0.299	T479A_MH	0.1
17.08	A5	0.04	D70N_MTB	0.1		17.03	A7	0.062	T479E_MH	0.1
20.05	A5	0.041	D70N_MTB	0.1		20	A7	0.081	T479E_MH	0.1
22.95	A5	0.041	D70N_MTB	0.1		22.88	A7	0.118	T479E_MH	0.1
25.92	A5	0.04	D70N_MTB	0.1		25.85	A7	0.181	T479E_MH	0.1
40.87	A5	0.042	D70N_MTB	0.1		40.77	A7	0.24	T479E_MH	0.1
45.82	A5	0.041	D70N_MTB	0.1		45.7	A7	0.292	T479E_MH	0.1
17.08	A6	0.063	Y464A_MTB	0.1		17.03	A8	0.063	Y483A_MH	0.1
20.05	A6	0.084	Y464A_MTB	0.1		20	A8	0.086	Y483A_MH	0.1
22.95	A6	0.126	Y464A_MTB	0.1		22.88	A8	0.123	Y483A_MH	0.1
25.92	A6	0.193	Y464A_MTB	0.1		25.85	A8	0.189	Y483A_MH	0.1
40.87	A6	0.262	Y464A_MTB	0.1		40.77	A8	0.24	Y483A_MH	0.1
45.82	A6	0.288	Y464A_MTB	0.1		45.7	A8	0.304	Y483A_MH	0.1
17.08	A9	0.054	F468E_MTB	0.1		17.03	A9	0.061	Y483E_MH	0.1
20.05	A9	0.066	F468E_MTB	0.1		20	A9	0.082	Y483E_MH	0.1
22.95	A9	0.093	F468E_MTB	0.1		22.88	A9	0.125	Y483E_MH	0.1
25.92	A9	0.129	F468E_MTB	0.1		25.85	A9	0.196	Y483E_MH	0.1
40.87	A9	0.245	F468E_MTB	0.1		40.77	A9	0.226	Y483E_MH	0.1
45.82	A9	0.258	F468E_MTB	0.1		45.7	A9	0.294	Y483E_MH	0.1
17.08	A10	0.066	L453K_MTB	0.1		17.03	A10	0.053	M468K_MH	0.1
20.05	A10	0.095	L453K_MTB	0.1		20	A10	0.086	M468K_MH	0.1
22.95	A10	0.149	L453K_MTB	0.1		22.88	A10	0.128	M468K_MH	0.1
25.92	A10	0.209	L453K_MTB	0.1		25.85	A10	0.192	M468K_MH	0.1
40.87	A10	0.233	L453K_MTB	0.1		40.77	A10	0.219	M468K_MH	0.1
45.82	A10	0.274	L453K_MTB	0.1		45.7	A10	0.291	M468K_MH	0.1
17.08	A11	0.062	L453D_MTB	0.1		17.03	A11	0.067	M468D_MH	0.1
20.05	A11	0.085	L453D_MTB	0.1		20	A11	0.106	M468D_MH	0.1
22.95	A11	0.12	L453D_MTB	0.1		22.88	A11	0.132	M468D_MH	0.1
25.92	A11	0.186	L453D_MTB	0.1		25.85	A11	0.199	M468D_MH	0.1
40.87	A11	0.219	L453D_MTB	0.1		40.77	A11	0.262	M468D_MH	0.1
45.82	A11	0.252	L453D_MTB	0.1		45.7	A11	0.277	M468D_MH	0.1
17.08	B1	0.039	Media	0.1		17.03	B1	0.039	Media	0.1
20.05	B1	0.039	Media	0.1		20	B1	0.039	Media	0.1
22.95	B1	0.039	Media	0.1		22.88	B1	0.039	Media	0.1
25.92	B1	0.04	Media	0.1		25.85	B1	0.039	Media	0.1
40.87	B1	0.04	Media	0.1		40.77	B1	0.04	Media	0.1
45.82	B1	0.04	Media	0.1		45.7	B1	0.04	Media	0.1
17.08	B2	0.04	EV	0.1		17.03	B2	0.04	EV	0.1
20.05	B2	0.041	EV	0.1		20	B2	0.04	EV	0.1
22.95	B2	0.041	EV	0.1		22.88	B2	0.041	EV	0.1
25.92	B2	0.04	EV	0.1		25.85	B2	0.041	EV	0.1
40.87	B2	0.041	EV	0.1		40.77	B2	0.04	EV	0.1
45.82	B2	0.041	EV	0.1		45.7	B2	0.041	EV	0.1
17.08	B3	0.072	WT_MTB	0.1		17.03	B3	0.072	WT_MTB	0.1
20.05	B3	0.104	WT_MTB	0.1		20	B3	0.101	WT_MTB	0.1
22.95	B3	0.15	WT_MTB	0.1		22.88	B3	0.148	WT_MTB	0.1
25.92	B3	0.221	WT_MTB	0.1		25.85	B3	0.222	WT_MTB	0.1
40.87	B3	0.275	WT_MTB	0.1		40.77	B3	0.229	WT_MTB	0.1
45.82	B3	0.304	WT_MTB	0.1		45.7	B3	0.304	WT_MTB	0.1
17.08	B4	0.042	Truncation 1_MTB	0.1		17.03	B6	0.063	T479A_MH	0.1
20.05	B4	0.043	Truncation 1_MTB	0.1		20	B6	0.082	T479A_MH	0.1
22.95	B4	0.045	Truncation 1_MTB	0.1		22.88	B6	0.113	T479A_MH	0.1
25.92	B4	0.048	Truncation 1_MTB	0.1		25.85	B6	0.174	T479A_MH	0.1
40.87	B4	0.114	Truncation 1_MTB	0.1		40.77	B6	0.257	T479A_MH	0.1
45.82	B4	0.183	Truncation 1_MTB	0.1		45.7	B6	0.297	T479A_MH	0.1
17.08	B5	0.04	D70N_MTB	0.1		17.03	B7	0.059	T479E_MH	0.1
20.05	B5	0.04	D70N_MTB	0.1		20	B7	0.08	T479E_MH	0.1
22.95	B5	0.04	D70N_MTB	0.1		22.88	B7	0.116	T479E_MH	0.1
25.92	B5	0.04	D70N_MTB	0.1		25.85	B7	0.177	T479E_MH	0.1
40.87	B5	0.041	D70N_MTB	0.1		40.77	B7	0.242	T479E_MH	0.1
45.82	B5	0.042	D70N_MTB	0.1		45.7	B7	0.311	T479E_MH	0.1
17.08	B6	0.063	Y464A_MTB	0.1		17.03	B8	0.062	Y483A_MH	0.1
20.05	B6	0.086	Y464A_MTB	0.1		20	B8	0.082	Y483A_MH	0.1
22.95	B6	0.124	Y464A_MTB	0.1		22.88	B8	0.123	Y483A_MH	0.1
25.92	B6	0.193	Y464A_MTB	0.1		25.85	B8	0.188	Y483A_MH	0.1
40.87	B6	0.257	Y464A_MTB	0.1		40.77	B8	0.225	Y483A_MH	0.1
45.82	B6	0.284	Y464A_MTB	0.1		45.7	B8	0.287	Y483A_MH	0.1
17.08	B9	0.053	F468E_MTB	0.1		17.03	B9	0.063	Y483E_MH	0.1
20.05	B9	0.067	F468E_MTB	0.1		20	B9	0.084	Y483E_MH	0.1
22.95	B9	0.09	F468E_MTB	0.1		22.88	B9	0.122	Y483E_MH	0.1
25.92	B9	0.131	F468E_MTB	0.1		25.85	B9	0.188	Y483E_MH	0.1
40.87	B9	0.233	F468E_MTB	0.1		40.77	B9	0.224	Y483E_MH	0.1
45.82	B9	0.267	F468E_MTB	0.1		45.7	B9	0.3	Y483E_MH	0.1
17.08	B10	0.066	L453K_MTB	0.1		17.03	B10	0.063	M468K_MH	0.1
20.05	B10	0.094	L453K_MTB	0.1		20	B10	0.085	M468K_MH	0.1
22.95	B10	0.137	L453K_MTB	0.1		22.88	B10	0.118	M468K_MH	0.1
25.92	B10	0.198	L453K_MTB	0.1		25.85	B10	0.188	M468K_MH	0.1
40.87	B10	0.223	L453K_MTB	0.1		40.77	B10	0.212	M468K_MH	0.1
45.82	B10	0.262	L453K_MTB	0.1		45.7	B10	0.301	M468K_MH	0.1
17.08	B11	0.061	L453D_MTB	0.1		17.03	B11	0.066	M468D_MH	0.1
20.05	B11	0.09	L453D_MTB	0.1		20	B11	0.093	M468D_MH	0.1
22.95	B11	0.121	L453D_MTB	0.1		22.88	B11	0.136	M468D_MH	0.1
25.92	B11	0.183	L453D_MTB	0.1		25.85	B11	0.2	M468D_MH	0.1
40.87	B11	0.229	L453D_MTB	0.1		40.77	B11	0.243	M468D_MH	0.1
45.82	B11	0.247	L453D_MTB	0.1		45.7	B11	0.288	M468D_MH	0.1
17.08	C1	0.039	Media	0.1		17.03	C1	0.042	Media	0.1
20.05	C1	0.039	Media	0.1		20	C1	0.039	Media	0.1
22.95	C1	0.039	Media	0.1		22.88	C1	0.039	Media	0.1
25.92	C1	0.039	Media	0.1		25.85	C1	0.039	Media	0.1
40.87	C1	0.04	Media	0.1		40.77	C1	0.042	Media	0.1
45.82	C1	0.04	Media	0.1		45.7	C1	0.04	Media	0.1
17.08	C2	0.04	EV	0.1		17.03	C2	0.041	EV	0.1
20.05	C2	0.045	EV	0.1		20	C2	0.04	EV	0.1
22.95	C2	0.04	EV	0.1		22.88	C2	0.041	EV	0.1
25.92	C2	0.04	EV	0.1		25.85	C2	0.04	EV	0.1
40.87	C2	0.041	EV	0.1		40.77	C2	0.041	EV	0.1
45.82	C2	0.041	EV	0.1		45.7	C2	0.04	EV	0.1
17.08	C3	0.068	WT_MTB	0.1		17.03	C3	0.069	WT_MTB	0.1
20.05	C3	0.097	WT_MTB	0.1		20	C3	0.098	WT_MTB	0.1
22.95	C3	0.139	WT_MTB	0.1		22.88	C3	0.14	WT_MTB	0.1
25.92	C3	0.216	WT_MTB	0.1		25.85	C3	0.219	WT_MTB	0.1
40.87	C3	0.282	WT_MTB	0.1		40.77	C3	0.232	WT_MTB	0.1
45.82	C3	0.293	WT_MTB	0.1		45.7	C3	0.308	WT_MTB	0.1
17.08	C4	0.042	Truncation 1_MTB	0.1		17.03	C6	0.061	T479A_MH	0.1
20.05	C4	0.043	Truncation 1_MTB	0.1		20	C6	0.079	T479A_MH	0.1
22.95	C4	0.045	Truncation 1_MTB	0.1		22.88	C6	0.107	T479A_MH	0.1
25.92	C4	0.046	Truncation 1_MTB	0.1		25.85	C6	0.163	T479A_MH	0.1
40.87	C4	0.1	Truncation 1_MTB	0.1		40.77	C6	0.26	T479A_MH	0.1
45.82	C4	0.155	Truncation 1_MTB	0.1		45.7	C6	0.291	T479A_MH	0.1
17.08	C5	0.04	D70N_MTB	0.1		17.03	C7	0.06	T479E_MH	0.1
20.05	C5	0.04	D70N_MTB	0.1		20	C7	0.081	T479E_MH	0.1
22.95	C5	0.04	D70N_MTB	0.1		22.88	C7	0.117	T479E_MH	0.1
25.92	C5	0.04	D70N_MTB	0.1		25.85	C7	0.178	T479E_MH	0.1
40.87	C5	0.041	D70N_MTB	0.1		40.77	C7	0.237	T479E_MH	0.1
45.82	C5	0.041	D70N_MTB	0.1		45.7	C7	0.306	T479E_MH	0.1
17.08	C6	0.061	Y464A_MTB	0.1		17.03	C8	0.062	Y483A_MH	0.1
20.05	C6	0.082	Y464A_MTB	0.1		20	C8	0.083	Y483A_MH	0.1
22.95	C6	0.12	Y464A_MTB	0.1		22.88	C8	0.117	Y483A_MH	0.1
25.92	C6	0.184	Y464A_MTB	0.1		25.85	C8	0.183	Y483A_MH	0.1
40.87	C6	0.251	Y464A_MTB	0.1		40.77	C8	0.24	Y483A_MH	0.1
45.82	C6	0.275	Y464A_MTB	0.1		45.7	C8	0.295	Y483A_MH	0.1
17.08	C9	0.052	F468E_MTB	0.1		17.03	C9	0.059	Y483E_MH	0.1
20.05	C9	0.066	F468E_MTB	0.1		20	C9	0.082	Y483E_MH	0.1
22.95	C9	0.087	F468E_MTB	0.1		22.88	C9	0.117	Y483E_MH	0.1
25.92	C9	0.127	F468E_MTB	0.1		25.85	C9	0.182	Y483E_MH	0.1
40.87	C9	0.237	F468E_MTB	0.1		40.77	C9	0.222	Y483E_MH	0.1
45.82	C9	0.279	F468E_MTB	0.1		45.7	C9	0.302	Y483E_MH	0.1
17.08	C10	0.066	L453K_MTB	0.1		17.03	C10	0.059	M468K_MH	0.1
20.05	C10	0.091	L453K_MTB	0.1		20	C10	0.084	M468K_MH	0.1
22.95	C10	0.143	L453K_MTB	0.1		22.88	C10	0.119	M468K_MH	0.1
25.92	C10	0.196	L453K_MTB	0.1		25.85	C10	0.186	M468K_MH	0.1
40.87	C10	0.231	L453K_MTB	0.1		40.77	C10	0.203	M468K_MH	0.1
45.82	C10	0.262	L453K_MTB	0.1		45.7	C10	0.283	M468K_MH	0.1
17.08	C11	0.059	L453D_MTB	0.1		17.03	C11	0.063	M468D_MH	0.1
20.05	C11	0.082	L453D_MTB	0.1		20	C11	0.091	M468D_MH	0.1
22.95	C11	0.118	L453D_MTB	0.1		22.88	C11	0.127	M468D_MH	0.1
25.92	C11	0.179	L453D_MTB	0.1		25.85	C11	0.193	M468D_MH	0.1
40.87	C11	0.221	L453D_MTB	0.1		40.77	C11	0.24	M468D_MH	0.1
45.82	C11	0.253	L453D_MTB	0.1		45.7	C11	0.294	M468D_MH	0.1
17.08	D1	0.039	Media	0.1		17.03	D1	0.039	Media	0.1
20.05	D1	0.039	Media	0.1		20	D1	0.039	Media	0.1
22.95	D1	0.039	Media	0.1		22.88	D1	0.039	Media	0.1
25.92	D1	0.039	Media	0.1		25.85	D1	0.04	Media	0.1
40.87	D1	0.04	Media	0.1		40.77	D1	0.041	Media	0.1
45.82	D1	0.04	Media	0.1		45.7	D1	0.04	Media	0.1
17.08	D2	0.04	EV	0.1		17.03	D2	0.04	EV	0.1
20.05	D2	0.04	EV	0.1		20	D2	0.04	EV	0.1
22.95	D2	0.04	EV	0.1		22.88	D2	0.041	EV	0.1
25.92	D2	0.04	EV	0.1		25.85	D2	0.04	EV	0.1
40.87	D2	0.041	EV	0.1		40.77	D2	0.044	EV	0.1
45.82	D2	0.041	EV	0.1		45.7	D2	0.041	EV	0.1
17.08	D3	0.069	WT_MTB	0.1		17.03	D3	0.066	WT_MTB	0.1
20.05	D3	0.098	WT_MTB	0.1		20	D3	0.095	WT_MTB	0.1
22.95	D3	0.135	WT_MTB	0.1		22.88	D3	0.128	WT_MTB	0.1
25.92	D3	0.222	WT_MTB	0.1		25.85	D3	0.204	WT_MTB	0.1
40.87	D3	0.272	WT_MTB	0.1		40.77	D3	0.187	WT_MTB	0.1
45.82	D3	0.294	WT_MTB	0.1		45.7	D3	0.297	WT_MTB	0.1
17.08	D4	0.042	Truncation 1_MTB	0.1		17.03	D6	0.057	T479A_MH	0.1
20.05	D4	0.043	Truncation 1_MTB	0.1		20	D6	0.076	T479A_MH	0.1
22.95	D4	0.045	Truncation 1_MTB	0.1		22.88	D6	0.111	T479A_MH	0.1
25.92	D4	0.047	Truncation 1_MTB	0.1		25.85	D6	0.162	T479A_MH	0.1
40.87	D4	0.115	Truncation 1_MTB	0.1		40.77	D6	0.231	T479A_MH	0.1
45.82	D4	0.209	Truncation 1_MTB	0.1		45.7	D6	0.301	T479A_MH	0.1
17.08	D5	0.04	D70N_MTB	0.1		17.03	D7	0.06	T479E_MH	0.1
20.05	D5	0.04	D70N_MTB	0.1		20	D7	0.082	T479E_MH	0.1
22.95	D5	0.041	D70N_MTB	0.1		22.88	D7	0.113	T479E_MH	0.1
25.92	D5	0.04	D70N_MTB	0.1		25.85	D7	0.179	T479E_MH	0.1
40.87	D5	0.042	D70N_MTB	0.1		40.77	D7	0.241	T479E_MH	0.1
45.82	D5	0.041	D70N_MTB	0.1		45.7	D7	0.315	T479E_MH	0.1
17.08	D6	0.059	Y464A_MTB	0.1		17.03	D8	0.061	Y483A_MH	0.1
20.05	D6	0.08	Y464A_MTB	0.1		20	D8	0.084	Y483A_MH	0.1
22.95	D6	0.115	Y464A_MTB	0.1		22.88	D8	0.119	Y483A_MH	0.1
25.92	D6	0.179	Y464A_MTB	0.1		25.85	D8	0.183	Y483A_MH	0.1
40.87	D6	0.25	Y464A_MTB	0.1		40.77	D8	0.234	Y483A_MH	0.1
45.82	D6	0.307	Y464A_MTB	0.1		45.7	D8	0.301	Y483A_MH	0.1
17.08	D9	0.051	F468E_MTB	0.1		17.03	D9	0.058	Y483E_MH	0.1
20.05	D9	0.065	F468E_MTB	0.1		20	D9	0.08	Y483E_MH	0.1
22.95	D9	0.09	F468E_MTB	0.1		22.88	D9	0.113	Y483E_MH	0.1
25.92	D9	0.14	F468E_MTB	0.1		25.85	D9	0.176	Y483E_MH	0.1
40.87	D9	0.228	F468E_MTB	0.1		40.77	D9	0.213	Y483E_MH	0.1
45.82	D9	0.276	F468E_MTB	0.1		45.7	D9	0.304	Y483E_MH	0.1
17.08	D10	0.065	L453K_MTB	0.1		17.03	D10	0.06	M468K_MH	0.1
20.05	D10	0.093	L453K_MTB	0.1		20	D10	0.087	M468K_MH	0.1
22.95	D10	0.143	L453K_MTB	0.1		22.88	D10	0.119	M468K_MH	0.1
25.92	D10	0.2	L453K_MTB	0.1		25.85	D10	0.185	M468K_MH	0.1
40.87	D10	0.22	L453K_MTB	0.1		40.77	D10	0.208	M468K_MH	0.1
45.82	D10	0.268	L453K_MTB	0.1		45.7	D10	0.296	M468K_MH	0.1
17.08	D11	0.058	L453D_MTB	0.1		17.03	D11	0.063	M468D_MH	0.1
20.05	D11	0.08	L453D_MTB	0.1		20	D11	0.088	M468D_MH	0.1
22.95	D11	0.115	L453D_MTB	0.1		22.88	D11	0.124	M468D_MH	0.1
25.92	D11	0.175	L453D_MTB	0.1		25.85	D11	0.193	M468D_MH	0.1
40.87	D11	0.218	L453D_MTB	0.1		40.77	D11	0.238	M468D_MH	0.1
45.82	D11	0.27	L453D_MTB	0.1		45.7	D11	0.315	M468D_MH	0.1
17.08	E2	0.04	E147Q_MTB	0.1		17.03	E2	0.043	E157Q_MH	0.1
20.05	E2	0.04	E147Q_MTB	0.1		20	E2	0.045	E157Q_MH	0.1
22.95	E2	0.04	E147Q_MTB	0.1		22.88	E2	0.047	E157Q_MH	0.1
25.92	E2	0.04	E147Q_MTB	0.1		25.85	E2	0.05	E157Q_MH	0.1
40.87	E2	0.041	E147Q_MTB	0.1		40.77	E2	0.103	E157Q_MH	0.1
45.82	E2	0.04	E147Q_MTB	0.1		45.7	E2	0.21	E157Q_MH	0.1
17.08	E3	0.04	R417A_MTB	0.1		17.03	E3	0.04	R426A_MH	0.1
20.05	E3	0.04	R417A_MTB	0.1		20	E3	0.04	R426A_MH	0.1
22.95	E3	0.04	R417A_MTB	0.1		22.88	E3	0.04	R426A_MH	0.1
25.92	E3	0.04	R417A_MTB	0.1		25.85	E3	0.04	R426A_MH	0.1
40.87	E3	0.04	R417A_MTB	0.1		40.77	E3	0.04	R426A_MH	0.1
45.82	E3	0.04	R417A_MTB	0.1		45.7	E3	0.041	R426A_MH	0.1
17.08	E4	0.047	Δβ-HP_MTB	0.1		17.03	E4	0.074	Δβ-HP_MH	0.1
20.05	E4	0.059	Δβ-HP_MTB	0.1		20	E4	0.098	Δβ-HP_MH	0.1
22.95	E4	0.073	Δβ-HP_MTB	0.1		22.88	E4	0.143	Δβ-HP_MH	0.1
25.92	E4	0.104	Δβ-HP_MTB	0.1		25.85	E4	0.209	Δβ-HP_MH	0.1
40.87	E4	0.278	Δβ-HP_MTB	0.1		40.77	E4	0.251	Δβ-HP_MH	0.1
45.82	E4	0.28	Δβ-HP_MTB	0.1		45.7	E4	0.305	Δβ-HP_MH	0.1
17.08	E5	0.043	D22N_MTB	0.1		17.03	E5	0.05	D35N_MH	0.1
20.05	E5	0.044	D22N_MTB	0.1		20	E5	0.058	D35N_MH	0.1
22.95	E5	0.045	D22N_MTB	0.1		22.88	E5	0.072	D35N_MH	0.1
25.92	E5	0.046	D22N_MTB	0.1		25.85	E5	0.09	D35N_MH	0.1
40.87	E5	0.07	D22N_MTB	0.1		40.77	E5	0.268	D35N_MH	0.1
45.82	E5	0.09	D22N_MTB	0.1		45.7	E5	0.297	D35N_MH	0.1
17.08	E7	0.066	L155E_MTB	0.1		17.03	E7	0.069	I165E_MH	0.1
20.05	E7	0.095	L155E_MTB	0.1		20	E7	0.101	I165E_MH	0.1
22.95	E7	0.138	L155E_MTB	0.1		22.88	E7	0.148	I165E_MH	0.1
25.92	E7	0.193	L155E_MTB	0.1		25.85	E7	0.205	I165E_MH	0.1
40.87	E7	0.255	L155E_MTB	0.1		40.77	E7	0.247	I165E_MH	0.1
45.82	E7	0.284	L155E_MTB	0.1		45.7	E7	0.304	I165E_MH	0.1
17.08	F2	0.04	E147Q_MTB	0.1		17.03	E12	0.056	WT_MH	0.1
20.05	F2	0.04	E147Q_MTB	0.1		20	E12	0.078	WT_MH	0.1
22.95	F2	0.041	E147Q_MTB	0.1		22.88	E12	0.112	WT_MH	0.1
25.92	F2	0.04	E147Q_MTB	0.1		25.85	E12	0.167	WT_MH	0.1
40.87	F2	0.041	E147Q_MTB	0.1		40.77	E12	0.221	WT_MH	0.1
45.82	F2	0.041	E147Q_MTB	0.1		45.7	E12	0.306	WT_MH	0.1
17.08	F3	0.04	R417A_MTB	0.1		17.03	F2	0.043	E157Q_MH	0.1
20.05	F3	0.04	R417A_MTB	0.1		20	F2	0.045	E157Q_MH	0.1
22.95	F3	0.04	R417A_MTB	0.1		22.88	F2	0.047	E157Q_MH	0.1
25.92	F3	0.04	R417A_MTB	0.1		25.85	F2	0.048	E157Q_MH	0.1
40.87	F3	0.041	R417A_MTB	0.1		40.77	F2	0.086	E157Q_MH	0.1
45.82	F3	0.04	R417A_MTB	0.1		45.7	F2	0.156	E157Q_MH	0.1
17.08	F4	0.046	Δβ-HP_MTB	0.1		17.03	F3	0.04	R426A_MH	0.1
20.05	F4	0.057	Δβ-HP_MTB	0.1		20	F3	0.04	R426A_MH	0.1
22.95	F4	0.073	Δβ-HP_MTB	0.1		22.88	F3	0.04	R426A_MH	0.1
25.92	F4	0.098	Δβ-HP_MTB	0.1		25.85	F3	0.04	R426A_MH	0.1
40.87	F4	0.267	Δβ-HP_MTB	0.1		40.77	F3	0.04	R426A_MH	0.1
45.82	F4	0.294	Δβ-HP_MTB	0.1		45.7	F3	0.04	R426A_MH	0.1
17.08	F5	0.042	D22N_MTB	0.1		17.03	F4	0.07	Δβ-HP_MH	0.1
20.05	F5	0.044	D22N_MTB	0.1		20	F4	0.098	Δβ-HP_MH	0.1
22.95	F5	0.045	D22N_MTB	0.1		22.88	F4	0.145	Δβ-HP_MH	0.1
25.92	F5	0.045	D22N_MTB	0.1		25.85	F4	0.207	Δβ-HP_MH	0.1
40.87	F5	0.064	D22N_MTB	0.1		40.77	F4	0.252	Δβ-HP_MH	0.1
45.82	F5	0.08	D22N_MTB	0.1		45.7	F4	0.303	Δβ-HP_MH	0.1
17.08	F7	0.066	L155E_MTB	0.1		17.03	F5	0.051	D35N_MH	0.1
20.05	F7	0.098	L155E_MTB	0.1		20	F5	0.06	D35N_MH	0.1
22.95	F7	0.137	L155E_MTB	0.1		22.88	F5	0.073	D35N_MH	0.1
25.92	F7	0.195	L155E_MTB	0.1		25.85	F5	0.09	D35N_MH	0.1
40.87	F7	0.255	L155E_MTB	0.1		40.77	F5	0.255	D35N_MH	0.1
45.82	F7	0.288	L155E_MTB	0.1		45.7	F5	0.293	D35N_MH	0.1
17.08	G2	0.042	E147Q_MTB	0.1		17.03	F7	0.07	I165E_MH	0.1
20.05	G2	0.041	E147Q_MTB	0.1		20	F7	0.103	I165E_MH	0.1
22.95	G2	0.041	E147Q_MTB	0.1		22.88	F7	0.147	I165E_MH	0.1
25.92	G2	0.041	E147Q_MTB	0.1		25.85	F7	0.205	I165E_MH	0.1
40.87	G2	0.042	E147Q_MTB	0.1		40.77	F7	0.24	I165E_MH	0.1
45.82	G2	0.041	E147Q_MTB	0.1		45.7	F7	0.311	I165E_MH	0.1
17.08	G3	0.04	R417A_MTB	0.1		17.03	F12	0.059	WT_MH	0.1
20.05	G3	0.04	R417A_MTB	0.1		20	F12	0.084	WT_MH	0.1
22.95	G3	0.04	R417A_MTB	0.1		22.88	F12	0.116	WT_MH	0.1
25.92	G3	0.04	R417A_MTB	0.1		25.85	F12	0.175	WT_MH	0.1
40.87	G3	0.04	R417A_MTB	0.1		40.77	F12	0.234	WT_MH	0.1
45.82	G3	0.04	R417A_MTB	0.1		45.7	F12	0.324	WT_MH	0.1
17.08	G4	0.046	Δβ-HP_MTB	0.1		17.03	G2	0.043	E157Q_MH	0.1
20.05	G4	0.059	Δβ-HP_MTB	0.1		20	G2	0.045	E157Q_MH	0.1
22.95	G4	0.074	Δβ-HP_MTB	0.1		22.88	G2	0.047	E157Q_MH	0.1
25.92	G4	0.101	Δβ-HP_MTB	0.1		25.85	G2	0.05	E157Q_MH	0.1
40.87	G4	0.277	Δβ-HP_MTB	0.1		40.77	G2	0.088	E157Q_MH	0.1
45.82	G4	0.31	Δβ-HP_MTB	0.1		45.7	G2	0.169	E157Q_MH	0.1
17.08	G5	0.043	D22N_MTB	0.1		17.03	G3	0.04	R426A_MH	0.1
20.05	G5	0.045	D22N_MTB	0.1		20	G3	0.04	R426A_MH	0.1
22.95	G5	0.045	D22N_MTB	0.1		22.88	G3	0.041	R426A_MH	0.1
25.92	G5	0.046	D22N_MTB	0.1		25.85	G3	0.04	R426A_MH	0.1
40.87	G5	0.066	D22N_MTB	0.1		40.77	G3	0.04	R426A_MH	0.1
45.82	G5	0.088	D22N_MTB	0.1		45.7	G3	0.04	R426A_MH	0.1
17.08	G7	0.066	L155E_MTB	0.1		17.03	G4	0.07	Δβ-HP_MH	0.1
20.05	G7	0.099	L155E_MTB	0.1		20	G4	0.099	Δβ-HP_MH	0.1
22.95	G7	0.136	L155E_MTB	0.1		22.88	G4	0.14	Δβ-HP_MH	0.1
25.92	G7	0.202	L155E_MTB	0.1		25.85	G4	0.216	Δβ-HP_MH	0.1
40.87	G7	0.241	L155E_MTB	0.1		40.77	G4	0.252	Δβ-HP_MH	0.1
45.82	G7	0.281	L155E_MTB	0.1		45.7	G4	0.32	Δβ-HP_MH	0.1
17.08	H2	0.04	E147Q_MTB	0.1		17.03	G5	0.051	D35N_MH	0.1
20.05	H2	0.041	E147Q_MTB	0.1		20	G5	0.06	D35N_MH	0.1
22.95	H2	0.041	E147Q_MTB	0.1		22.88	G5	0.072	D35N_MH	0.1
25.92	H2	0.04	E147Q_MTB	0.1		25.85	G5	0.094	D35N_MH	0.1
40.87	H2	0.04	E147Q_MTB	0.1		40.77	G5	0.25	D35N_MH	0.1
45.82	H2	0.041	E147Q_MTB	0.1		45.7	G5	0.316	D35N_MH	0.1
17.08	H3	0.039	R417A_MTB	0.1		17.03	G7	0.068	I165E_MH	0.1
20.05	H3	0.04	R417A_MTB	0.1		20	G7	0.103	I165E_MH	0.1
22.95	H3	0.04	R417A_MTB	0.1		22.88	G7	0.143	I165E_MH	0.1
25.92	H3	0.04	R417A_MTB	0.1		25.85	G7	0.207	I165E_MH	0.1
40.87	H3	0.04	R417A_MTB	0.1		40.77	G7	0.247	I165E_MH	0.1
45.82	H3	0.04	R417A_MTB	0.1		45.7	G7	0.31	I165E_MH	0.1
17.08	H4	0.047	Δβ-HP_MTB	0.1		17.03	G12	0.058	WT_MH	0.1
20.05	H4	0.061	Δβ-HP_MTB	0.1		20	G12	0.08	WT_MH	0.1
22.95	H4	0.07	Δβ-HP_MTB	0.1		22.88	G12	0.119	WT_MH	0.1
25.92	H4	0.098	Δβ-HP_MTB	0.1		25.85	G12	0.17	WT_MH	0.1
40.87	H4	0.269	Δβ-HP_MTB	0.1		40.77	G12	0.235	WT_MH	0.1
45.82	H4	0.293	Δβ-HP_MTB	0.1		45.7	G12	0.37	WT_MH	0.1
17.08	H5	0.043	D22N_MTB	0.1		17.03	H2	0.043	E157Q_MH	0.1
20.05	H5	0.044	D22N_MTB	0.1		20	H2	0.044	E157Q_MH	0.1
22.95	H5	0.045	D22N_MTB	0.1		22.88	H2	0.046	E157Q_MH	0.1
25.92	H5	0.046	D22N_MTB	0.1		25.85	H2	0.05	E157Q_MH	0.1
40.87	H5	0.061	D22N_MTB	0.1		40.77	H2	0.095	E157Q_MH	0.1
45.82	H5	0.074	D22N_MTB	0.1		45.7	H2	0.185	E157Q_MH	0.1
17.08	H7	0.068	L155E_MTB	0.1		17.03	H3	0.04	R426A_MH	0.1
20.05	H7	0.101	L155E_MTB	0.1		20	H3	0.04	R426A_MH	0.1
22.95	H7	0.145	L155E_MTB	0.1		22.88	H3	0.04	R426A_MH	0.1
25.92	H7	0.205	L155E_MTB	0.1		25.85	H3	0.04	R426A_MH	0.1
40.87	H7	0.254	L155E_MTB	0.1		40.77	H3	0.04	R426A_MH	0.1
45.82	H7	0.281	L155E_MTB	0.1		45.7	H3	0.04	R426A_MH	0.1
						17.03	H4	0.069	Δβ-HP_MH	0.1
						20	H4	0.096	Δβ-HP_MH	0.1
						22.88	H4	0.141	Δβ-HP_MH	0.1
						25.85	H4	0.209	Δβ-HP_MH	0.1
						40.77	H4	0.248	Δβ-HP_MH	0.1
						45.7	H4	0.305	Δβ-HP_MH	0.1
						17.03	H5	0.05	D35N_MH	0.1
						20	H5	0.056	D35N_MH	0.1
						22.88	H5	0.072	D35N_MH	0.1
						25.85	H5	0.085	D35N_MH	0.1
						40.77	H5	0.241	D35N_MH	0.1
						45.7	H5	0.29	D35N_MH	0.1
						17.03	H7	0.069	I165E_MH	0.1
						20	H7	0.101	I165E_MH	0.1
						22.88	H7	0.145	I165E_MH	0.1
						25.85	H7	0.218	I165E_MH	0.1
						40.77	H7	0.253	I165E_MH	0.1
						45.7	H7	0.309	I165E_MH	0.1
						17.03	H12	0.058	WT_MH	0.1
						20	H12	0.078	WT_MH	0.1
						22.88	H12	0.115	WT_MH	0.1
						25.85	H12	0.18	WT_MH	0.1
						40.77	H12	0.232	WT_MH	0.1
						45.7	H12	0.368	WT_MH	0.1

## Sheet: MA_Experiment 3
Plate 1						Plate 2						Plate 3
time	well	OD	str	conc		time	well	OD	str	conc		time	well	OD	str	conc
17.67	A1	0.038	Media	0.1		17.12	A1	0.038	Media	0.1		17.75	A2	0.041	EV	0.1
20.5	A1	0.038	Media	0.1		19.97	A1	0.039	Media	0.1		20.62	A2	0.045	EV	0.1
23.5	A1	0.038	Media	0.1		22.95	A1	0.038	Media	0.1		23.58	A2	0.041	EV	0.1
37.6	A1	0.039	Media	0.1		37.03	A1	0.039	Media	0.1		37.07	A2	0.041	EV	0.1
44.63	A1	0.039	Media	0.1		44.02	A1	0.039	Media	0.1		44.62	A2	0.043	EV	0.1
17.67	A2	0.041	EV	0.1		17.12	A2	0.041	EV	0.1		17.75	A3	0.081	WT_MTB	0.1
20.5	A2	0.041	EV	0.1		19.97	A2	0.041	EV	0.1		20.62	A3	0.124	WT_MTB	0.1
23.5	A2	0.04	EV	0.1		22.95	A2	0.04	EV	0.1		23.58	A3	0.086	WT_MTB	0.1
37.6	A2	0.041	EV	0.1		37.03	A2	0.041	EV	0.1		37.07	A3	0.332	WT_MTB	0.1
44.63	A2	0.043	EV	0.1		44.02	A2	0.042	EV	0.1		44.62	A3	0.303	WT_MTB	0.1
17.67	A3	0.07	WT_MTB	0.1		17.12	A3	0.063	WT_MH	0.1		17.75	A4	0.042	L289R_MTB	0.1
20.5	A3	0.102	WT_MTB	0.1		19.97	A3	0.097	WT_MH	0.1		20.62	A4	0.041	L289R_MTB	0.1
23.5	A3	0.153	WT_MTB	0.1		22.95	A3	0.123	WT_MH	0.1		23.58	A4	0.042	L289R_MTB	0.1
37.6	A3	0.321	WT_MTB	0.1		37.03	A3	0.319	WT_MH	0.1		37.07	A4	0.045	L289R_MTB	0.1
44.63	A3	0.323	WT_MTB	0.1		44.02	A3	0.299	WT_MH	0.1		44.62	A4	0.042	L289R_MTB	0.1
17.67	A4	0.044	Truncation 1_MTB	0.1		17.12	A4	0.041	Truncation 1_MH	0.1		17.75	A5	0.058	L289D_MTB	0.1
20.5	A4	0.044	Truncation 1_MTB	0.1		19.97	A4	0.04	Truncation 1_MH	0.1		20.62	A5	0.082	L289D_MTB	0.1
23.5	A4	0.045	Truncation 1_MTB	0.1		22.95	A4	0.039	Truncation 1_MH	0.1		23.58	A5	0.114	L289D_MTB	0.1
37.6	A4	0.094	Truncation 1_MTB	0.1		37.03	A4	0.04	Truncation 1_MH	0.1		37.07	A5	0.302	L289D_MTB	0.1
44.63	A4	0.195	Truncation 1_MTB	0.1		44.02	A4	0.04	Truncation 1_MH	0.1		44.62	A5	0.292	L289D_MTB	0.1
17.67	A5	0.04	D70N_MTB	0.1		17.12	A5	0.041	D83N_MH	0.1		17.75	A8	0.042	ΔAB_MTB	0.1
20.5	A5	0.04	D70N_MTB	0.1		19.97	A5	0.04	D83N_MH	0.1		20.62	A8	0.042	ΔAB_MTB	0.1
23.5	A5	0.04	D70N_MTB	0.1		22.95	A5	0.04	D83N_MH	0.1		23.58	A8	0.042	ΔAB_MTB	0.1
37.6	A5	0.04	D70N_MTB	0.1		37.03	A5	0.04	D83N_MH	0.1		37.07	A8	0.046	ΔAB_MTB	0.1
44.63	A5	0.039	D70N_MTB	0.1		44.02	A5	0.04	D83N_MH	0.1		44.62	A8	0.044	ΔAB_MTB	0.1
17.67	A6	0.062	Y464A_MTB	0.1		17.12	A6	0.05	T479A_MH	0.1		17.75	A9	0.066	WT_MH	0.1
20.5	A6	0.08	Y464A_MTB	0.1		19.97	A6	0.059	T479A_MH	0.1		20.62	A9	0.091	WT_MH	0.1
23.5	A6	0.126	Y464A_MTB	0.1		22.95	A6	0.078	T479A_MH	0.1		23.58	A9	0.123	WT_MH	0.1
37.6	A6	0.212	Y464A_MTB	0.1		37.03	A6	0.315	T479A_MH	0.1		37.07	A9	0.289	WT_MH	0.1
44.63	A6	0.305	Y464A_MTB	0.1		44.02	A6	0.322	T479A_MH	0.1		44.62	A9	0.282	WT_MH	0.1
17.67	A7	0.057	Y464E_MTB	0.1		17.12	A7	0.059	T479E_MH	0.1		17.75	A10	0.041	L299R_MH	0.1
20.5	A7	0.072	Y464E_MTB	0.1		19.97	A7	0.082	T479E_MH	0.1		20.62	A10	0.039	L299R_MH	0.1
23.5	A7	0.107	Y464E_MTB	0.1		22.95	A7	0.111	T479E_MH	0.1		23.58	A10	0.041	L299R_MH	0.1
37.6	A7	0.29	Y464E_MTB	0.1		37.03	A7	0.317	T479E_MH	0.1		37.07	A10	0.04	L299R_MH	0.1
44.63	A7	0.297	Y464E_MTB	0.1		44.02	A7	0.312	T479E_MH	0.1		44.62	A10	0.04	L299R_MH	0.1
17.67	A8	0.055	F468A_MTB	0.1		17.12	A8	0.055	Y483A_MH	0.1		17.75	A11	0.055	L299D_MH	0.1
20.5	A8	0.072	F468A_MTB	0.1		19.97	A8	0.085	Y483A_MH	0.1		20.62	A11	0.071	L299D_MH	0.1
23.5	A8	0.1	F468A_MTB	0.1		22.95	A8	0.108	Y483A_MH	0.1		23.58	A11	0.098	L299D_MH	0.1
37.6	A8	0.317	F468A_MTB	0.1		37.03	A8	0.298	Y483A_MH	0.1		37.07	A11	0.262	L299D_MH	0.1
44.63	A8	0.289	F468A_MTB	0.1		44.02	A8	0.295	Y483A_MH	0.1		44.62	A11	0.267	L299D_MH	0.1
17.67	A9	0.052	F468E_MTB	0.1		17.12	A9	0.055	Y483E_MH	0.1		17.75	B2	0.041	EV	0.1
20.5	A9	0.053	F468E_MTB	0.1		19.97	A9	0.093	Y483E_MH	0.1		20.62	B2	0.041	EV	0.1
23.5	A9	0.066	F468E_MTB	0.1		22.95	A9	0.105	Y483E_MH	0.1		23.58	B2	0.042	EV	0.1
37.6	A9	0.253	F468E_MTB	0.1		37.03	A9	0.264	Y483E_MH	0.1		37.07	B2	0.041	EV	0.1
44.63	A9	0.283	F468E_MTB	0.1		44.02	A9	0.304	Y483E_MH	0.1		44.62	B2	0.042	EV	0.1
17.67	A10	0.055	L453K_MTB	0.1		17.12	A10	0.051	M468K_MH	0.1		17.75	B3	0.072	WT_MTB	0.1
20.5	A10	0.071	L453K_MTB	0.1		19.97	A10	0.061	M468K_MH	0.1		20.62	B3	0.107	WT_MTB	0.1
23.5	A10	0.102	L453K_MTB	0.1		22.95	A10	0.085	M468K_MH	0.1		23.58	B3	0.151	WT_MTB	0.1
37.6	A10	0.296	L453K_MTB	0.1		37.03	A10	0.299	M468K_MH	0.1		37.07	B3	0.312	WT_MTB	0.1
44.63	A10	0.284	L453K_MTB	0.1		44.02	A10	0.294	M468K_MH	0.1		44.62	B3	0.293	WT_MTB	0.1
17.67	A11	0.049	L453D_MTB	0.1		17.12	A11	0.05	M468D_MH	0.1		17.75	B4	0.042	L289R_MTB	0.1
20.5	A11	0.052	L453D_MTB	0.1		19.97	A11	0.06	M468D_MH	0.1		20.62	B4	0.042	L289R_MTB	0.1
23.5	A11	0.065	L453D_MTB	0.1		22.95	A11	0.082	M468D_MH	0.1		23.58	B4	0.042	L289R_MTB	0.1
37.6	A11	0.289	L453D_MTB	0.1		37.03	A11	0.304	M468D_MH	0.1		37.07	B4	0.042	L289R_MTB	0.1
44.63	A11	0.278	L453D_MTB	0.1		44.02	A11	0.256	M468D_MH	0.1		44.62	B4	0.041	L289R_MTB	0.1
17.67	B1	0.038	Media	0.1		17.12	B1	0.039	Media	0.1		17.75	B5	0.056	L289D_MTB	0.1
20.5	B1	0.039	Media	0.1		19.97	B1	0.039	Media	0.1		20.62	B5	0.091	L289D_MTB	0.1
23.5	B1	0.038	Media	0.1		22.95	B1	0.038	Media	0.1		23.58	B5	0.105	L289D_MTB	0.1
37.6	B1	0.039	Media	0.1		37.03	B1	0.039	Media	0.1		37.07	B5	0.303	L289D_MTB	0.1
44.63	B1	0.042	Media	0.1		44.02	B1	0.039	Media	0.1		44.62	B5	0.291	L289D_MTB	0.1
17.67	B2	0.041	EV	0.1		17.12	B2	0.041	EV	0.1		17.75	B8	0.042	ΔAB_MTB	0.1
20.5	B2	0.041	EV	0.1		19.97	B2	0.041	EV	0.1		20.62	B8	0.041	ΔAB_MTB	0.1
23.5	B2	0.041	EV	0.1		22.95	B2	0.041	EV	0.1		23.58	B8	0.041	ΔAB_MTB	0.1
37.6	B2	0.041	EV	0.1		37.03	B2	0.041	EV	0.1		37.07	B8	0.044	ΔAB_MTB	0.1
44.63	B2	0.043	EV	0.1		44.02	B2	0.042	EV	0.1		44.62	B8	0.042	ΔAB_MTB	0.1
17.67	B3	0.067	WT_MTB	0.1		17.12	B3	0.062	WT_MH	0.1		17.75	B9	0.06	WT_MH	0.1
20.5	B3	0.1	WT_MTB	0.1		19.97	B3	0.098	WT_MH	0.1		20.62	B9	0.087	WT_MH	0.1
23.5	B3	0.146	WT_MTB	0.1		22.95	B3	0.122	WT_MH	0.1		23.58	B9	0.124	WT_MH	0.1
37.6	B3	0.311	WT_MTB	0.1		37.03	B3	0.317	WT_MH	0.1		37.07	B9	0.287	WT_MH	0.1
44.63	B3	0.316	WT_MTB	0.1		44.02	B3	0.312	WT_MH	0.1		44.62	B9	0.291	WT_MH	0.1
17.67	B4	0.046	Truncation 1_MTB	0.1		17.12	B4	0.041	Truncation 1_MH	0.1		17.75	B10	0.041	L299R_MH	0.1
20.5	B4	0.044	Truncation 1_MTB	0.1		19.97	B4	0.041	Truncation 1_MH	0.1		20.62	B10	0.041	L299R_MH	0.1
23.5	B4	0.045	Truncation 1_MTB	0.1		22.95	B4	0.04	Truncation 1_MH	0.1		23.58	B10	0.041	L299R_MH	0.1
37.6	B4	0.082	Truncation 1_MTB	0.1		37.03	B4	0.04	Truncation 1_MH	0.1		37.07	B10	0.041	L299R_MH	0.1
44.63	B4	0.17	Truncation 1_MTB	0.1		44.02	B4	0.04	Truncation 1_MH	0.1		44.62	B10	0.041	L299R_MH	0.1
17.67	B5	0.042	D70N_MTB	0.1		17.12	B5	0.041	D83N_MH	0.1		17.75	B11	0.053	L299D_MH	0.1
20.5	B5	0.04	D70N_MTB	0.1		19.97	B5	0.041	D83N_MH	0.1		20.62	B11	0.069	L299D_MH	0.1
23.5	B5	0.039	D70N_MTB	0.1		22.95	B5	0.04	D83N_MH	0.1		23.58	B11	0.094	L299D_MH	0.1
37.6	B5	0.04	D70N_MTB	0.1		37.03	B5	0.04	D83N_MH	0.1		37.07	B11	0.27	L299D_MH	0.1
44.63	B5	0.039	D70N_MTB	0.1		44.02	B5	0.04	D83N_MH	0.1		44.62	B11	0.269	L299D_MH	0.1
17.67	B6	0.062	Y464A_MTB	0.1		17.12	B6	0.05	T479A_MH	0.1		17.75	C2	0.041	EV	0.1
20.5	B6	0.077	Y464A_MTB	0.1		19.97	B6	0.057	T479A_MH	0.1		20.62	C2	0.041	EV	0.1
23.5	B6	0.122	Y464A_MTB	0.1		22.95	B6	0.078	T479A_MH	0.1		23.58	C2	0.041	EV	0.1
37.6	B6	0.313	Y464A_MTB	0.1		37.03	B6	0.303	T479A_MH	0.1		37.07	C2	0.041	EV	0.1
44.63	B6	0.295	Y464A_MTB	0.1		44.02	B6	0.303	T479A_MH	0.1		44.62	C2	0.042	EV	0.1
17.67	B7	0.053	Y464E_MTB	0.1		17.12	B7	0.056	T479E_MH	0.1		17.75	C3	0.071	WT_MTB	0.1
20.5	B7	0.071	Y464E_MTB	0.1		19.97	B7	0.078	T479E_MH	0.1		20.62	C3	0.105	WT_MTB	0.1
23.5	B7	0.1	Y464E_MTB	0.1		22.95	B7	0.12	T479E_MH	0.1		23.58	C3	0.147	WT_MTB	0.1
37.6	B7	0.327	Y464E_MTB	0.1		37.03	B7	0.318	T479E_MH	0.1		37.07	C3	0.303	WT_MTB	0.1
44.63	B7	0.307	Y464E_MTB	0.1		44.02	B7	0.31	T479E_MH	0.1		44.62	C3	0.295	WT_MTB	0.1
17.67	B8	0.057	F468A_MTB	0.1		17.12	B8	0.055	Y483A_MH	0.1		17.75	C4	0.042	L289R_MTB	0.1
20.5	B8	0.068	F468A_MTB	0.1		19.97	B8	0.076	Y483A_MH	0.1		20.62	C4	0.042	L289R_MTB	0.1
23.5	B8	0.097	F468A_MTB	0.1		22.95	B8	0.098	Y483A_MH	0.1		23.58	C4	0.041	L289R_MTB	0.1
37.6	B8	0.323	F468A_MTB	0.1		37.03	B8	0.303	Y483A_MH	0.1		37.07	C4	0.041	L289R_MTB	0.1
44.63	B8	0.288	F468A_MTB	0.1		44.02	B8	0.294	Y483A_MH	0.1		44.62	C4	0.041	L289R_MTB	0.1
17.67	B9	0.058	F468E_MTB	0.1		17.12	B9	0.055	Y483E_MH	0.1		17.75	C5	0.061	L289D_MTB	0.1
20.5	B9	0.054	F468E_MTB	0.1		19.97	B9	0.078	Y483E_MH	0.1		20.62	C5	0.074	L289D_MTB	0.1
23.5	B9	0.065	F468E_MTB	0.1		22.95	B9	0.105	Y483E_MH	0.1		23.58	C5	0.103	L289D_MTB	0.1
37.6	B9	0.247	F468E_MTB	0.1		37.03	B9	0.308	Y483E_MH	0.1		37.07	C5	0.309	L289D_MTB	0.1
44.63	B9	0.289	F468E_MTB	0.1		44.02	B9	0.297	Y483E_MH	0.1		44.62	C5	0.286	L289D_MTB	0.1
17.67	B10	0.053	L453K_MTB	0.1		17.12	B10	0.05	M468K_MH	0.1		17.75	C8	0.041	ΔAB_MTB	0.1
20.5	B10	0.069	L453K_MTB	0.1		19.97	B10	0.06	M468K_MH	0.1		20.62	C8	0.041	ΔAB_MTB	0.1
23.5	B10	0.096	L453K_MTB	0.1		22.95	B10	0.083	M468K_MH	0.1		23.58	C8	0.041	ΔAB_MTB	0.1
37.6	B10	0.303	L453K_MTB	0.1		37.03	B10	0.309	M468K_MH	0.1		37.07	C8	0.041	ΔAB_MTB	0.1
44.63	B10	0.283	L453K_MTB	0.1		44.02	B10	0.294	M468K_MH	0.1		44.62	C8	0.041	ΔAB_MTB	0.1
17.67	B11	0.046	L453D_MTB	0.1		17.12	B11	0.048	M468D_MH	0.1		17.75	C9	0.065	WT_MH	0.1
20.5	B11	0.051	L453D_MTB	0.1		19.97	B11	0.056	M468D_MH	0.1		20.62	C9	0.079	WT_MH	0.1
23.5	B11	0.068	L453D_MTB	0.1		22.95	B11	0.075	M468D_MH	0.1		23.58	C9	0.121	WT_MH	0.1
37.6	B11	0.288	L453D_MTB	0.1		37.03	B11	0.301	M468D_MH	0.1		37.07	C9	0.288	WT_MH	0.1
44.63	B11	0.269	L453D_MTB	0.1		44.02	B11	0.276	M468D_MH	0.1		44.62	C9	0.293	WT_MH	0.1
17.67	C1	0.039	Media	0.1		17.12	C1	0.039	Media	0.1		17.75	C10	0.041	L299R_MH	0.1
20.5	C1	0.039	Media	0.1		19.97	C1	0.039	Media	0.1		20.62	C10	0.041	L299R_MH	0.1
23.5	C1	0.038	Media	0.1		22.95	C1	0.038	Media	0.1		23.58	C10	0.04	L299R_MH	0.1
37.6	C1	0.04	Media	0.1		37.03	C1	0.039	Media	0.1		37.07	C10	0.04	L299R_MH	0.1
44.63	C1	0.04	Media	0.1		44.02	C1	0.039	Media	0.1		44.62	C10	0.04	L299R_MH	0.1
17.67	C2	0.041	EV	0.1		17.12	C2	0.042	EV	0.1		17.75	C11	0.053	L299D_MH	0.1
20.5	C2	0.041	EV	0.1		19.97	C2	0.041	EV	0.1		20.62	C11	0.069	L299D_MH	0.1
23.5	C2	0.041	EV	0.1		22.95	C2	0.04	EV	0.1		23.58	C11	0.091	L299D_MH	0.1
37.6	C2	0.044	EV	0.1		37.03	C2	0.04	EV	0.1		37.07	C11	0.258	L299D_MH	0.1
44.63	C2	0.042	EV	0.1		44.02	C2	0.041	EV	0.1		44.62	C11	0.26	L299D_MH	0.1
17.67	C3	0.067	WT_MTB	0.1		17.12	C3	0.059	WT_MH	0.1		17.75	D2	0.041	EV	0.1
20.5	C3	0.102	WT_MTB	0.1		19.97	C3	0.09	WT_MH	0.1		20.62	D2	0.041	EV	0.1
23.5	C3	0.145	WT_MTB	0.1		22.95	C3	0.12	WT_MH	0.1		23.58	D2	0.041	EV	0.1
37.6	C3	0.311	WT_MTB	0.1		37.03	C3	0.326	WT_MH	0.1		37.07	D2	0.042	EV	0.1
44.63	C3	0.315	WT_MTB	0.1		44.02	C3	0.316	WT_MH	0.1		44.62	D2	0.043	EV	0.1
17.67	C4	0.043	Truncation 1_MTB	0.1		17.12	C4	0.041	Truncation 1_MH	0.1		17.75	D3	0.07	WT_MTB	0.1
20.5	C4	0.044	Truncation 1_MTB	0.1		19.97	C4	0.041	Truncation 1_MH	0.1		20.62	D3	0.095	WT_MTB	0.1
23.5	C4	0.044	Truncation 1_MTB	0.1		22.95	C4	0.04	Truncation 1_MH	0.1		23.58	D3	0.137	WT_MTB	0.1
37.6	C4	0.08	Truncation 1_MTB	0.1		37.03	C4	0.04	Truncation 1_MH	0.1		37.07	D3	0.304	WT_MTB	0.1
44.63	C4	0.156	Truncation 1_MTB	0.1		44.02	C4	0.039	Truncation 1_MH	0.1		44.62	D3	0.298	WT_MTB	0.1
17.67	C5	0.04	D70N_MTB	0.1		17.12	C5	0.041	D83N_MH	0.1		17.75	D4	0.042	L289R_MTB	0.1
20.5	C5	0.04	D70N_MTB	0.1		19.97	C5	0.041	D83N_MH	0.1		20.62	D4	0.042	L289R_MTB	0.1
23.5	C5	0.039	D70N_MTB	0.1		22.95	C5	0.04	D83N_MH	0.1		23.58	D4	0.042	L289R_MTB	0.1
37.6	C5	0.04	D70N_MTB	0.1		37.03	C5	0.04	D83N_MH	0.1		37.07	D4	0.041	L289R_MTB	0.1
44.63	C5	0.039	D70N_MTB	0.1		44.02	C5	0.04	D83N_MH	0.1		44.62	D4	0.041	L289R_MTB	0.1
17.67	C6	0.056	Y464A_MTB	0.1		17.12	C6	0.048	T479A_MH	0.1		17.75	D5	0.057	L289D_MTB	0.1
20.5	C6	0.08	Y464A_MTB	0.1		19.97	C6	0.057	T479A_MH	0.1		20.62	D5	0.073	L289D_MTB	0.1
23.5	C6	0.118	Y464A_MTB	0.1		22.95	C6	0.076	T479A_MH	0.1		23.58	D5	0.099	L289D_MTB	0.1
37.6	C6	0.321	Y464A_MTB	0.1		37.03	C6	0.306	T479A_MH	0.1		37.07	D5	0.315	L289D_MTB	0.1
44.63	C6	0.307	Y464A_MTB	0.1		44.02	C6	0.319	T479A_MH	0.1		44.62	D5	0.291	L289D_MTB	0.1
17.67	C7	0.057	Y464E_MTB	0.1		17.12	C7	0.058	T479E_MH	0.1		17.75	D8	0.041	ΔAB_MTB	0.1
20.5	C7	0.068	Y464E_MTB	0.1		19.97	C7	0.08	T479E_MH	0.1		20.62	D8	0.041	ΔAB_MTB	0.1
23.5	C7	0.093	Y464E_MTB	0.1		22.95	C7	0.109	T479E_MH	0.1		23.58	D8	0.041	ΔAB_MTB	0.1
37.6	C7	0.339	Y464E_MTB	0.1		37.03	C7	0.303	T479E_MH	0.1		37.07	D8	0.041	ΔAB_MTB	0.1
44.63	C7	0.3	Y464E_MTB	0.1		44.02	C7	0.319	T479E_MH	0.1		44.62	D8	0.041	ΔAB_MTB	0.1
17.67	C8	0.056	F468A_MTB	0.1		17.12	C8	0.053	Y483A_MH	0.1		17.75	D9	0.061	WT_MH	0.1
20.5	C8	0.069	F468A_MTB	0.1		19.97	C8	0.074	Y483A_MH	0.1		20.62	D9	0.082	WT_MH	0.1
23.5	C8	0.094	F468A_MTB	0.1		22.95	C8	0.101	Y483A_MH	0.1		23.58	D9	0.11	WT_MH	0.1
37.6	C8	0.317	F468A_MTB	0.1		37.03	C8	0.311	Y483A_MH	0.1		37.07	D9	0.286	WT_MH	0.1
44.63	C8	0.291	F468A_MTB	0.1		44.02	C8	0.303	Y483A_MH	0.1		44.62	D9	0.291	WT_MH	0.1
17.67	C9	0.053	F468E_MTB	0.1		17.12	C9	0.055	Y483E_MH	0.1		17.75	D10	0.041	L299R_MH	0.1
20.5	C9	0.053	F468E_MTB	0.1		19.97	C9	0.073	Y483E_MH	0.1		20.62	D10	0.041	L299R_MH	0.1
23.5	C9	0.074	F468E_MTB	0.1		22.95	C9	0.104	Y483E_MH	0.1		23.58	D10	0.041	L299R_MH	0.1
37.6	C9	0.234	F468E_MTB	0.1		37.03	C9	0.315	Y483E_MH	0.1		37.07	D10	0.04	L299R_MH	0.1
44.63	C9	0.293	F468E_MTB	0.1		44.02	C9	0.295	Y483E_MH	0.1		44.62	D10	0.04	L299R_MH	0.1
17.67	C10	0.054	L453K_MTB	0.1		17.12	C10	0.048	M468K_MH	0.1		17.75	D11	0.052	L299D_MH	0.1
20.5	C10	0.067	L453K_MTB	0.1		19.97	C10	0.059	M468K_MH	0.1		20.62	D11	0.064	L299D_MH	0.1
23.5	C10	0.095	L453K_MTB	0.1		22.95	C10	0.083	M468K_MH	0.1		23.58	D11	0.087	L299D_MH	0.1
37.6	C10	0.29	L453K_MTB	0.1		37.03	C10	0.307	M468K_MH	0.1		37.07	D11	0.269	L299D_MH	0.1
44.63	C10	0.287	L453K_MTB	0.1		44.02	C10	0.29	M468K_MH	0.1		44.62	D11	0.261	L299D_MH	0.1
17.67	C11	0.046	L453D_MTB	0.1		17.12	C11	0.048	M468D_MH	0.1		17.75	E2	0.041	E147Q_MTB	0.1
20.5	C11	0.051	L453D_MTB	0.1		19.97	C11	0.057	M468D_MH	0.1		20.62	E2	0.041	E147Q_MTB	0.1
23.5	C11	0.062	L453D_MTB	0.1		22.95	C11	0.077	M468D_MH	0.1		23.58	E2	0.041	E147Q_MTB	0.1
37.6	C11	0.292	L453D_MTB	0.1		37.03	C11	0.295	M468D_MH	0.1		37.07	E2	0.041	E147Q_MTB	0.1
44.63	C11	0.274	L453D_MTB	0.1		44.02	C11	0.278	M468D_MH	0.1		44.62	E2	0.04	E147Q_MTB	0.1
17.67	D1	0.039	Media	0.1		17.12	D1	0.039	Media	0.1		17.75	F2	0.042	E147Q_MTB	0.1
20.5	D1	0.039	Media	0.1		19.97	D1	0.039	Media	0.1		20.62	F2	0.041	E147Q_MTB	0.1
23.5	D1	0.038	Media	0.1		22.95	D1	0.039	Media	0.1		23.58	F2	0.042	E147Q_MTB	0.1
37.6	D1	0.039	Media	0.1		37.03	D1	0.039	Media	0.1		37.07	F2	0.042	E147Q_MTB	0.1
44.63	D1	0.039	Media	0.1		44.02	D1	0.039	Media	0.1		44.62	F2	0.041	E147Q_MTB	0.1
17.67	D2	0.041	EV	0.1		17.12	D2	0.041	EV	0.1		17.75	G2	0.042	E147Q_MTB	0.1
20.5	D2	0.041	EV	0.1		19.97	D2	0.041	EV	0.1		20.62	G2	0.041	E147Q_MTB	0.1
23.5	D2	0.041	EV	0.1		22.95	D2	0.041	EV	0.1		23.58	G2	0.042	E147Q_MTB	0.1
37.6	D2	0.041	EV	0.1		37.03	D2	0.041	EV	0.1		37.07	G2	0.042	E147Q_MTB	0.1
44.63	D2	0.045	EV	0.1		44.02	D2	0.042	EV	0.1		44.62	G2	0.042	E147Q_MTB	0.1
17.67	D3	0.072	WT_MTB	0.1		17.12	D3	0.06	WT_MH	0.1		17.75	H2	0.042	E147Q_MTB	0.1
20.5	D3	0.103	WT_MTB	0.1		19.97	D3	0.092	WT_MH	0.1		20.62	H2	0.042	E147Q_MTB	0.1
23.5	D3	0.134	WT_MTB	0.1		22.95	D3	0.116	WT_MH	0.1		23.58	H2	0.042	E147Q_MTB	0.1
37.6	D3	0.315	WT_MTB	0.1		37.03	D3	0.323	WT_MH	0.1		37.07	H2	0.044	E147Q_MTB	0.1
44.63	D3	0.303	WT_MTB	0.1		44.02	D3	0.306	WT_MH	0.1		44.62	H2	0.043	E147Q_MTB	0.1
17.67	D4	0.043	Truncation 1_MTB	0.1		17.12	D4	0.043	Truncation 1_MH	0.1
20.5	D4	0.044	Truncation 1_MTB	0.1		19.97	D4	0.041	Truncation 1_MH	0.1
23.5	D4	0.044	Truncation 1_MTB	0.1		22.95	D4	0.04	Truncation 1_MH	0.1
37.6	D4	0.074	Truncation 1_MTB	0.1		37.03	D4	0.04	Truncation 1_MH	0.1
44.63	D4	0.136	Truncation 1_MTB	0.1		44.02	D4	0.039	Truncation 1_MH	0.1
17.67	D5	0.04	D70N_MTB	0.1		17.12	D5	0.041	D83N_MH	0.1
20.5	D5	0.04	D70N_MTB	0.1		19.97	D5	0.041	D83N_MH	0.1
23.5	D5	0.039	D70N_MTB	0.1		22.95	D5	0.04	D83N_MH	0.1
37.6	D5	0.04	D70N_MTB	0.1		37.03	D5	0.04	D83N_MH	0.1
44.63	D5	0.04	D70N_MTB	0.1		44.02	D5	0.039	D83N_MH	0.1
17.67	D6	0.056	Y464A_MTB	0.1		17.12	D6	0.048	T479A_MH	0.1
20.5	D6	0.076	Y464A_MTB	0.1		19.97	D6	0.056	T479A_MH	0.1
23.5	D6	0.108	Y464A_MTB	0.1		22.95	D6	0.074	T479A_MH	0.1
37.6	D6	0.305	Y464A_MTB	0.1		37.03	D6	0.31	T479A_MH	0.1
44.63	D6	0.293	Y464A_MTB	0.1		44.02	D6	0.306	T479A_MH	0.1
17.67	D7	0.055	Y464E_MTB	0.1		17.12	D7	0.054	T479E_MH	0.1
20.5	D7	0.067	Y464E_MTB	0.1		19.97	D7	0.078	T479E_MH	0.1
23.5	D7	0.095	Y464E_MTB	0.1		22.95	D7	0.108	T479E_MH	0.1
37.6	D7	0.321	Y464E_MTB	0.1		37.03	D7	0.311	T479E_MH	0.1
44.63	D7	0.301	Y464E_MTB	0.1		44.02	D7	0.311	T479E_MH	0.1
17.67	D8	0.054	F468A_MTB	0.1		17.12	D8	0.055	Y483A_MH	0.1
20.5	D8	0.065	F468A_MTB	0.1		19.97	D8	0.07	Y483A_MH	0.1
23.5	D8	0.089	F468A_MTB	0.1		22.95	D8	0.101	Y483A_MH	0.1
37.6	D8	0.326	F468A_MTB	0.1		37.03	D8	0.317	Y483A_MH	0.1
44.63	D8	0.283	F468A_MTB	0.1		44.02	D8	0.292	Y483A_MH	0.1
17.67	D9	0.049	F468E_MTB	0.1		17.12	D9	0.054	Y483E_MH	0.1
20.5	D9	0.053	F468E_MTB	0.1		19.97	D9	0.072	Y483E_MH	0.1
23.5	D9	0.064	F468E_MTB	0.1		22.95	D9	0.102	Y483E_MH	0.1
37.6	D9	0.238	F468E_MTB	0.1		37.03	D9	0.315	Y483E_MH	0.1
44.63	D9	0.285	F468E_MTB	0.1		44.02	D9	0.298	Y483E_MH	0.1
17.67	D10	0.053	L453K_MTB	0.1		17.12	D10	0.049	M468K_MH	0.1
20.5	D10	0.069	L453K_MTB	0.1		19.97	D10	0.061	M468K_MH	0.1
23.5	D10	0.097	L453K_MTB	0.1		22.95	D10	0.081	M468K_MH	0.1
37.6	D10	0.299	L453K_MTB	0.1		37.03	D10	0.306	M468K_MH	0.1
44.63	D10	0.293	L453K_MTB	0.1		44.02	D10	0.298	M468K_MH	0.1
17.67	D11	0.046	L453D_MTB	0.1		17.12	D11	0.051	M468D_MH	0.1
20.5	D11	0.05	L453D_MTB	0.1		19.97	D11	0.056	M468D_MH	0.1
23.5	D11	0.069	L453D_MTB	0.1		22.95	D11	0.077	M468D_MH	0.1
37.6	D11	0.261	L453D_MTB	0.1		37.03	D11	0.3	M468D_MH	0.1
44.63	D11	0.278	L453D_MTB	0.1		44.02	D11	0.272	M468D_MH	0.1
17.67	E1	0.039	Media	0.1		17.12	E2	0.05	E157Q_MH	0.1
20.5	E1	0.039	Media	0.1		19.97	E2	0.049	E157Q_MH	0.1
23.5	E1	0.039	Media	0.1		22.95	E2	0.05	E157Q_MH	0.1
37.6	E1	0.04	Media	0.1		37.03	E2	0.12	E157Q_MH	0.1
44.63	E1	0.039	Media	0.1		44.02	E2	0.249	E157Q_MH	0.1
17.67	E2	0.039	Media	0.1		17.12	E3	0.04	R426A_MH	0.1
20.5	E2	0.039	Media	0.1		19.97	E3	0.04	R426A_MH	0.1
23.5	E2	0.038	Media	0.1		22.95	E3	0.039	R426A_MH	0.1
37.6	E2	0.04	Media	0.1		37.03	E3	0.039	R426A_MH	0.1
44.63	E2	0.039	Media	0.1		44.02	E3	0.039	R426A_MH	0.1
17.67	E3	0.041	R417A_MTB	0.1		17.12	E4	0.055	Δβ-HP_MH	0.1
20.5	E3	0.041	R417A_MTB	0.1		19.97	E4	0.081	Δβ-HP_MH	0.1
23.5	E3	0.041	R417A_MTB	0.1		22.95	E4	0.112	Δβ-HP_MH	0.1
37.6	E3	0.043	R417A_MTB	0.1		37.03	E4	0.333	Δβ-HP_MH	0.1
44.63	E3	0.041	R417A_MTB	0.1		44.02	E4	0.316	Δβ-HP_MH	0.1
17.67	E4	0.058	Δβ-HP_MTB	0.1		17.12	E5	0.042	D35N_MH	0.1
20.5	E4	0.082	Δβ-HP_MTB	0.1		19.97	E5	0.043	D35N_MH	0.1
23.5	E4	0.113	Δβ-HP_MTB	0.1		22.95	E5	0.041	D35N_MH	0.1
37.6	E4	0.328	Δβ-HP_MTB	0.1		37.03	E5	0.06	D35N_MH	0.1
44.63	E4	0.324	Δβ-HP_MTB	0.1		44.02	E5	0.07	D35N_MH	0.1
17.67	E5	0.043	D22N_MTB	0.1		17.12	E7	0.044	I165E_MH	0.1
20.5	E5	0.04	D22N_MTB	0.1		19.97	E7	0.048	I165E_MH	0.1
23.5	E5	0.039	D22N_MTB	0.1		22.95	E7	0.058	I165E_MH	0.1
37.6	E5	0.04	D22N_MTB	0.1		37.03	E7	0.246	I165E_MH	0.1
44.63	E5	0.039	D22N_MTB	0.1		44.02	E7	0.304	I165E_MH	0.1
17.67	E7	0.056	L155E_MTB	0.1		17.12	E8	0.041	G150D_MH	0.1
20.5	E7	0.073	L155E_MTB	0.1		19.97	E8	0.041	G150D_MH	0.1
23.5	E7	0.105	L155E_MTB	0.1		22.95	E8	0.04	G150D_MH	0.1
37.6	E7	0.311	L155E_MTB	0.1		37.03	E8	0.04	G150D_MH	0.1
44.63	E7	0.29	L155E_MTB	0.1		44.02	E8	0.04	G150D_MH	0.1
17.67	E8	0.041	G140D_MTB	0.1		17.12	E9	0.053	L431E_MH	0.1
20.5	E8	0.04	G140D_MTB	0.1		19.97	E9	0.07	L431E_MH	0.1
23.5	E8	0.04	G140D_MTB	0.1		22.95	E9	0.094	L431E_MH	0.1
37.6	E8	0.04	G140D_MTB	0.1		37.03	E9	0.309	L431E_MH	0.1
44.63	E8	0.04	G140D_MTB	0.1		44.02	E9	0.287	L431E_MH	0.1
17.67	E9	0.058	L422E_MTB	0.1		17.12	E10	0.041	A420D_MH	0.1
20.5	E9	0.079	L422E_MTB	0.1		19.97	E10	0.041	A420D_MH	0.1
23.5	E9	0.102	L422E_MTB	0.1		22.95	E10	0.04	A420D_MH	0.1
37.6	E9	0.294	L422E_MTB	0.1		37.03	E10	0.04	A420D_MH	0.1
44.63	E9	0.287	L422E_MTB	0.1		44.02	E10	0.039	A420D_MH	0.1
17.67	E10	0.04	A411D_MTB	0.1		17.12	E11	0.041	Truncation 2_MH	0.1
20.5	E10	0.04	A411D_MTB	0.1		19.97	E11	0.041	Truncation 2_MH	0.1
23.5	E10	0.04	A411D_MTB	0.1		22.95	E11	0.041	Truncation 2_MH	0.1
37.6	E10	0.04	A411D_MTB	0.1		37.03	E11	0.04	Truncation 2_MH	0.1
44.63	E10	0.039	A411D_MTB	0.1		44.02	E11	0.04	Truncation 2_MH	0.1
17.67	E11	0.04	Truncation 2_MTB	0.1		17.12	E12	0.041	ΔAB_MH	0.1
20.5	E11	0.039	Truncation 2_MTB	0.1		19.97	E12	0.041	ΔAB_MH	0.1
23.5	E11	0.04	Truncation 2_MTB	0.1		22.95	E12	0.04	ΔAB_MH	0.1
37.6	E11	0.039	Truncation 2_MTB	0.1		37.03	E12	0.04	ΔAB_MH	0.1
44.63	E11	0.039	Truncation 2_MTB	0.1		44.02	E12	0.041	ΔAB_MH	0.1
17.67	F1	0.039	Media	0.1		17.12	F2	0.046	E157Q_MH	0.1
20.5	F1	0.039	Media	0.1		19.97	F2	0.05	E157Q_MH	0.1
23.5	F1	0.039	Media	0.1		22.95	F2	0.051	E157Q_MH	0.1
37.6	F1	0.04	Media	0.1		37.03	F2	0.112	E157Q_MH	0.1
44.63	F1	0.04	Media	0.1		44.02	F2	0.229	E157Q_MH	0.1
17.67	F2	0.039	Media	0.1		17.12	F3	0.04	R426A_MH	0.1
20.5	F2	0.039	Media	0.1		19.97	F3	0.041	R426A_MH	0.1
23.5	F2	0.039	Media	0.1		22.95	F3	0.04	R426A_MH	0.1
37.6	F2	0.039	Media	0.1		37.03	F3	0.04	R426A_MH	0.1
44.63	F2	0.04	Media	0.1		44.02	F3	0.04	R426A_MH	0.1
17.67	F3	0.042	R417A_MTB	0.1		17.12	F4	0.056	Δβ-HP_MH	0.1
20.5	F3	0.042	R417A_MTB	0.1		19.97	F4	0.074	Δβ-HP_MH	0.1
23.5	F3	0.041	R417A_MTB	0.1		22.95	F4	0.097	Δβ-HP_MH	0.1
37.6	F3	0.041	R417A_MTB	0.1		37.03	F4	0.322	Δβ-HP_MH	0.1
44.63	F3	0.043	R417A_MTB	0.1		44.02	F4	0.303	Δβ-HP_MH	0.1
17.67	F4	0.056	Δβ-HP_MTB	0.1		17.12	F5	0.042	D35N_MH	0.1
20.5	F4	0.085	Δβ-HP_MTB	0.1		19.97	F5	0.043	D35N_MH	0.1
23.5	F4	0.109	Δβ-HP_MTB	0.1		22.95	F5	0.042	D35N_MH	0.1
37.6	F4	0.31	Δβ-HP_MTB	0.1		37.03	F5	0.06	D35N_MH	0.1
44.63	F4	0.314	Δβ-HP_MTB	0.1		44.02	F5	0.082	D35N_MH	0.1
17.67	F5	0.04	D22N_MTB	0.1		17.12	F7	0.044	I165E_MH	0.1
20.5	F5	0.04	D22N_MTB	0.1		19.97	F7	0.049	I165E_MH	0.1
23.5	F5	0.04	D22N_MTB	0.1		22.95	F7	0.058	I165E_MH	0.1
37.6	F5	0.04	D22N_MTB	0.1		37.03	F7	0.251	I165E_MH	0.1
44.63	F5	0.04	D22N_MTB	0.1		44.02	F7	0.301	I165E_MH	0.1
17.67	F7	0.055	L155E_MTB	0.1		17.12	F8	0.041	G150D_MH	0.1
20.5	F7	0.071	L155E_MTB	0.1		19.97	F8	0.041	G150D_MH	0.1
23.5	F7	0.094	L155E_MTB	0.1		22.95	F8	0.04	G150D_MH	0.1
37.6	F7	0.298	L155E_MTB	0.1		37.03	F8	0.04	G150D_MH	0.1
44.63	F7	0.29	L155E_MTB	0.1		44.02	F8	0.04	G150D_MH	0.1
17.67	F8	0.04	G140D_MTB	0.1		17.12	F9	0.055	L431E_MH	0.1
20.5	F8	0.041	G140D_MTB	0.1		19.97	F9	0.066	L431E_MH	0.1
23.5	F8	0.04	G140D_MTB	0.1		22.95	F9	0.096	L431E_MH	0.1
37.6	F8	0.04	G140D_MTB	0.1		37.03	F9	0.304	L431E_MH	0.1
44.63	F8	0.04	G140D_MTB	0.1		44.02	F9	0.289	L431E_MH	0.1
17.67	F9	0.059	L422E_MTB	0.1		17.12	F10	0.041	A420D_MH	0.1
20.5	F9	0.073	L422E_MTB	0.1		19.97	F10	0.041	A420D_MH	0.1
23.5	F9	0.098	L422E_MTB	0.1		22.95	F10	0.041	A420D_MH	0.1
37.6	F9	0.292	L422E_MTB	0.1		37.03	F10	0.041	A420D_MH	0.1
44.63	F9	0.287	L422E_MTB	0.1		44.02	F10	0.04	A420D_MH	0.1
17.67	F10	0.041	A411D_MTB	0.1		17.12	F11	0.042	Truncation 2_MH	0.1
20.5	F10	0.041	A411D_MTB	0.1		19.97	F11	0.042	Truncation 2_MH	0.1
23.5	F10	0.041	A411D_MTB	0.1		22.95	F11	0.041	Truncation 2_MH	0.1
37.6	F10	0.044	A411D_MTB	0.1		37.03	F11	0.04	Truncation 2_MH	0.1
44.63	F10	0.04	A411D_MTB	0.1		44.02	F11	0.041	Truncation 2_MH	0.1
17.67	F11	0.041	Truncation 2_MTB	0.1		17.12	F12	0.041	ΔAB_MH	0.1
20.5	F11	0.04	Truncation 2_MTB	0.1		19.97	F12	0.041	ΔAB_MH	0.1
23.5	F11	0.04	Truncation 2_MTB	0.1		22.95	F12	0.041	ΔAB_MH	0.1
37.6	F11	0.04	Truncation 2_MTB	0.1		37.03	F12	0.041	ΔAB_MH	0.1
44.63	F11	0.04	Truncation 2_MTB	0.1		44.02	F12	0.041	ΔAB_MH	0.1
17.67	G1	0.039	Media	0.1		17.12	G2	0.047	E157Q_MH	0.1
20.5	G1	0.04	Media	0.1		19.97	G2	0.05	E157Q_MH	0.1
23.5	G1	0.039	Media	0.1		22.95	G2	0.051	E157Q_MH	0.1
37.6	G1	0.04	Media	0.1		37.03	G2	0.12	E157Q_MH	0.1
44.63	G1	0.04	Media	0.1		44.02	G2	0.24	E157Q_MH	0.1
17.67	G2	0.039	Media	0.1		17.12	G3	0.04	R426A_MH	0.1
20.5	G2	0.042	Media	0.1		19.97	G3	0.04	R426A_MH	0.1
23.5	G2	0.039	Media	0.1		22.95	G3	0.039	R426A_MH	0.1
37.6	G2	0.04	Media	0.1		37.03	G3	0.04	R426A_MH	0.1
44.63	G2	0.04	Media	0.1		44.02	G3	0.04	R426A_MH	0.1
17.67	G3	0.041	R417A_MTB	0.1		17.12	G4	0.056	Δβ-HP_MH	0.1
20.5	G3	0.042	R417A_MTB	0.1		19.97	G4	0.074	Δβ-HP_MH	0.1
23.5	G3	0.041	R417A_MTB	0.1		22.95	G4	0.101	Δβ-HP_MH	0.1
37.6	G3	0.045	R417A_MTB	0.1		37.03	G4	0.305	Δβ-HP_MH	0.1
44.63	G3	0.042	R417A_MTB	0.1		44.02	G4	0.299	Δβ-HP_MH	0.1
17.67	G4	0.057	Δβ-HP_MTB	0.1		17.12	G5	0.042	D35N_MH	0.1
20.5	G4	0.075	Δβ-HP_MTB	0.1		19.97	G5	0.043	D35N_MH	0.1
23.5	G4	0.098	Δβ-HP_MTB	0.1		22.95	G5	0.042	D35N_MH	0.1
37.6	G4	0.297	Δβ-HP_MTB	0.1		37.03	G5	0.056	D35N_MH	0.1
44.63	G4	0.294	Δβ-HP_MTB	0.1		44.02	G5	0.076	D35N_MH	0.1
17.67	G5	0.041	D22N_MTB	0.1		17.12	G7	0.045	I165E_MH	0.1
20.5	G5	0.04	D22N_MTB	0.1		19.97	G7	0.048	I165E_MH	0.1
23.5	G5	0.039	D22N_MTB	0.1		22.95	G7	0.056	I165E_MH	0.1
37.6	G5	0.04	D22N_MTB	0.1		37.03	G7	0.239	I165E_MH	0.1
44.63	G5	0.04	D22N_MTB	0.1		44.02	G7	0.305	I165E_MH	0.1
17.67	G7	0.056	L155E_MTB	0.1		17.12	G8	0.041	G150D_MH	0.1
20.5	G7	0.07	L155E_MTB	0.1		19.97	G8	0.041	G150D_MH	0.1
23.5	G7	0.091	L155E_MTB	0.1		22.95	G8	0.04	G150D_MH	0.1
37.6	G7	0.302	L155E_MTB	0.1		37.03	G8	0.04	G150D_MH	0.1
44.63	G7	0.281	L155E_MTB	0.1		44.02	G8	0.04	G150D_MH	0.1
17.67	G8	0.041	G140D_MTB	0.1		17.12	G9	0.055	L431E_MH	0.1
20.5	G8	0.041	G140D_MTB	0.1		19.97	G9	0.066	L431E_MH	0.1
23.5	G8	0.04	G140D_MTB	0.1		22.95	G9	0.093	L431E_MH	0.1
37.6	G8	0.04	G140D_MTB	0.1		37.03	G9	0.298	L431E_MH	0.1
44.63	G8	0.04	G140D_MTB	0.1		44.02	G9	0.291	L431E_MH	0.1
17.67	G9	0.059	L422E_MTB	0.1		17.12	G10	0.041	A420D_MH	0.1
20.5	G9	0.079	L422E_MTB	0.1		19.97	G10	0.041	A420D_MH	0.1
23.5	G9	0.1	L422E_MTB	0.1		22.95	G10	0.04	A420D_MH	0.1
37.6	G9	0.287	L422E_MTB	0.1		37.03	G10	0.04	A420D_MH	0.1
44.63	G9	0.289	L422E_MTB	0.1		44.02	G10	0.04	A420D_MH	0.1
17.67	G10	0.041	A411D_MTB	0.1		17.12	G11	0.043	Truncation 2_MH	0.1
20.5	G10	0.041	A411D_MTB	0.1		19.97	G11	0.041	Truncation 2_MH	0.1
23.5	G10	0.04	A411D_MTB	0.1		22.95	G11	0.041	Truncation 2_MH	0.1
37.6	G10	0.04	A411D_MTB	0.1		37.03	G11	0.042	Truncation 2_MH	0.1
44.63	G10	0.04	A411D_MTB	0.1		44.02	G11	0.04	Truncation 2_MH	0.1
17.67	G11	0.04	Truncation 2_MTB	0.1		17.12	G12	0.041	ΔAB_MH	0.1
20.5	G11	0.04	Truncation 2_MTB	0.1		19.97	G12	0.041	ΔAB_MH	0.1
23.5	G11	0.039	Truncation 2_MTB	0.1		22.95	G12	0.04	ΔAB_MH	0.1
37.6	G11	0.039	Truncation 2_MTB	0.1		37.03	G12	0.042	ΔAB_MH	0.1
44.63	G11	0.04	Truncation 2_MTB	0.1		44.02	G12	0.042	ΔAB_MH	0.1
17.67	H1	0.039	Media	0.1		17.12	H2	0.05	E157Q_MH	0.1
20.5	H1	0.04	Media	0.1		19.97	H2	0.051	E157Q_MH	0.1
23.5	H1	0.039	Media	0.1		22.95	H2	0.053	E157Q_MH	0.1
37.6	H1	0.04	Media	0.1		37.03	H2	0.111	E157Q_MH	0.1
44.63	H1	0.04	Media	0.1		44.02	H2	0.213	E157Q_MH	0.1
17.67	H2	0.039	Media	0.1		17.12	H3	0.04	R426A_MH	0.1
20.5	H2	0.04	Media	0.1		19.97	H3	0.041	R426A_MH	0.1
23.5	H2	0.039	Media	0.1		22.95	H3	0.04	R426A_MH	0.1
37.6	H2	0.041	Media	0.1		37.03	H3	0.04	R426A_MH	0.1
44.63	H2	0.04	Media	0.1		44.02	H3	0.04	R426A_MH	0.1
17.67	H3	0.041	R417A_MTB	0.1		17.12	H4	0.055	Δβ-HP_MH	0.1
20.5	H3	0.042	R417A_MTB	0.1		19.97	H4	0.079	Δβ-HP_MH	0.1
23.5	H3	0.041	R417A_MTB	0.1		22.95	H4	0.105	Δβ-HP_MH	0.1
37.6	H3	0.041	R417A_MTB	0.1		37.03	H4	0.305	Δβ-HP_MH	0.1
44.63	H3	0.044	R417A_MTB	0.1		44.02	H4	0.301	Δβ-HP_MH	0.1
17.67	H4	0.057	Δβ-HP_MTB	0.1		17.12	H5	0.042	D35N_MH	0.1
20.5	H4	0.087	Δβ-HP_MTB	0.1		19.97	H5	0.044	D35N_MH	0.1
23.5	H4	0.116	Δβ-HP_MTB	0.1		22.95	H5	0.042	D35N_MH	0.1
37.6	H4	0.309	Δβ-HP_MTB	0.1		37.03	H5	0.06	D35N_MH	0.1
44.63	H4	0.298	Δβ-HP_MTB	0.1		44.02	H5	0.084	D35N_MH	0.1
17.67	H5	0.04	D22N_MTB	0.1		17.12	H7	0.045	I165E_MH	0.1
20.5	H5	0.041	D22N_MTB	0.1		19.97	H7	0.049	I165E_MH	0.1
23.5	H5	0.04	D22N_MTB	0.1		22.95	H7	0.061	I165E_MH	0.1
37.6	H5	0.04	D22N_MTB	0.1		37.03	H7	0.26	I165E_MH	0.1
44.63	H5	0.04	D22N_MTB	0.1		44.02	H7	0.301	I165E_MH	0.1
17.67	H7	0.055	L155E_MTB	0.1		17.12	H8	0.042	G150D_MH	0.1
20.5	H7	0.071	L155E_MTB	0.1		19.97	H8	0.043	G150D_MH	0.1
23.5	H7	0.097	L155E_MTB	0.1		22.95	H8	0.065	G150D_MH	0.1
37.6	H7	0.301	L155E_MTB	0.1		37.03	H8	0.041	G150D_MH	0.1
44.63	H7	0.282	L155E_MTB	0.1		44.02	H8	0.042	G150D_MH	0.1
17.67	H8	0.042	G140D_MTB	0.1		17.12	H9	0.054	L431E_MH	0.1
20.5	H8	0.042	G140D_MTB	0.1		19.97	H9	0.063	L431E_MH	0.1
23.5	H8	0.041	G140D_MTB	0.1		22.95	H9	0.091	L431E_MH	0.1
37.6	H8	0.042	G140D_MTB	0.1		37.03	H9	0.298	L431E_MH	0.1
44.63	H8	0.041	G140D_MTB	0.1		44.02	H9	0.285	L431E_MH	0.1
17.67	H9	0.057	L422E_MTB	0.1		17.12	H10	0.041	A420D_MH	0.1
20.5	H9	0.071	L422E_MTB	0.1		19.97	H10	0.041	A420D_MH	0.1
23.5	H9	0.097	L422E_MTB	0.1		22.95	H10	0.041	A420D_MH	0.1
37.6	H9	0.247	L422E_MTB	0.1		37.03	H10	0.041	A420D_MH	0.1
44.63	H9	0.282	L422E_MTB	0.1		44.02	H10	0.041	A420D_MH	0.1
17.67	H10	0.041	A411D_MTB	0.1		17.12	H11	0.041	Truncation 2_MH	0.1
20.5	H10	0.041	A411D_MTB	0.1		19.97	H11	0.041	Truncation 2_MH	0.1
23.5	H10	0.04	A411D_MTB	0.1		22.95	H11	0.041	Truncation 2_MH	0.1
37.6	H10	0.041	A411D_MTB	0.1		37.03	H11	0.041	Truncation 2_MH	0.1
44.63	H10	0.041	A411D_MTB	0.1		44.02	H11	0.04	Truncation 2_MH	0.1
17.67	H11	0.04	Truncation 2_MTB	0.1		17.12	H12	0.042	ΔAB_MH	0.1
20.5	H11	0.04	Truncation 2_MTB	0.1		19.97	H12	0.041	ΔAB_MH	0.1
23.5	H11	0.04	Truncation 2_MTB	0.1		22.95	H12	0.041	ΔAB_MH	0.1
37.6	H11	0.039	Truncation 2_MTB	0.1		37.03	H12	0.046	ΔAB_MH	0.1
44.63	H11	0.04	Truncation 2_MTB	0.1		44.02	H12	0.043	ΔAB_MH	0.1

## Sheet: MA_Experiment 4
Plate 1						Plate 2						Plate 3						Plate 4
time	well	OD	str	conc		time	well	OD	str	conc		time	well	OD	str	conc		time	well	OD	str	conc
17.6	A1	0.039	Media	0.1		17.6	A1	0.039	Media	0.1		17.6	A1	0.039	Media	0.1		17.6	A1	0.039	Media	0.4
20.75	A1	0.039	Media	0.1		20.75	A1	0.039	Media	0.1		20.75	A1	0.039	Media	0.1		20.75	A1	0.039	Media	0.4
23.63	A1	0.038	Media	0.1		23.63	A1	0.038	Media	0.1		23.63	A1	0.038	Media	0.1		23.63	A1	0.038	Media	0.4
27.38	A1	0.039	Media	0.1		27.38	A1	0.039	Media	0.1		27.38	A1	0.039	Media	0.1		27.38	A1	0.039	Media	0.4
40.85	A1	0.039	Media	0.1		40.85	A1	0.039	Media	0.1		40.85	A1	0.039	Media	0.1		40.85	A1	0.039	Media	0.4
47.32	A1	0.038	Media	0.1		47.32	A1	0.038	Media	0.1		47.32	A1	0.038	Media	0.1		47.32	A1	0.038	Media	0.4
17.6	A2	0.04	EV	0.1		17.6	A2	0.04	EV	0.1		17.6	A2	0.04	EV	0.1		17.6	A2	0.04	EV	0.4
20.75	A2	0.039	EV	0.1		20.75	A2	0.039	EV	0.1		20.75	A2	0.039	EV	0.1		20.75	A2	0.039	EV	0.4
23.63	A2	0.039	EV	0.1		23.63	A2	0.039	EV	0.1		23.63	A2	0.039	EV	0.1		23.63	A2	0.039	EV	0.4
27.38	A2	0.039	EV	0.1		27.38	A2	0.039	EV	0.1		27.38	A2	0.039	EV	0.1		27.38	A2	0.039	EV	0.4
40.85	A2	0.039	EV	0.1		40.85	A2	0.039	EV	0.1		40.85	A2	0.039	EV	0.1		40.85	A2	0.039	EV	0.4
47.32	A2	0.039	EV	0.1		47.32	A2	0.039	EV	0.1		47.32	A2	0.039	EV	0.1		47.32	A2	0.039	EV	0.4
17.6	A3	0.047	WT_MTB	0.1		17.6	A3	0.047	WT_MH	0.1		17.6	A3	0.047	WT_MTB	0.1		17.6	A3	0.047	WT_MTB	0.4
20.75	A3	0.05	WT_MTB	0.1		20.75	A3	0.05	WT_MH	0.1		20.75	A3	0.05	WT_MTB	0.1		20.75	A3	0.05	WT_MTB	0.4
23.63	A3	0.065	WT_MTB	0.1		23.63	A3	0.065	WT_MH	0.1		23.63	A3	0.065	WT_MTB	0.1		23.63	A3	0.065	WT_MTB	0.4
27.38	A3	0.084	WT_MTB	0.1		27.38	A3	0.084	WT_MH	0.1		27.38	A3	0.084	WT_MTB	0.1		27.38	A3	0.084	WT_MTB	0.4
40.85	A3	0.248	WT_MTB	0.1		40.85	A3	0.248	WT_MH	0.1		40.85	A3	0.248	WT_MTB	0.1		40.85	A3	0.248	WT_MTB	0.4
47.32	A3	0.262	WT_MTB	0.1		47.32	A3	0.262	WT_MH	0.1		47.32	A3	0.262	WT_MTB	0.1		47.32	A3	0.262	WT_MTB	0.4
17.6	A4	0.039	Truncation 1_MTB	0.1		17.6	A4	0.039	Truncation 1_MHAS	0.1		17.6	A4	0.039	L289R_MTB	0.1		17.6	A4	0.039	L289D_MTB	0.4
20.75	A4	0.039	Truncation 1_MTB	0.1		20.75	A4	0.039	Truncation 1_MHAS	0.1		20.75	A4	0.039	L289R_MTB	0.1		20.75	A4	0.039	L289D_MTB	0.4
23.63	A4	0.04	Truncation 1_MTB	0.1		23.63	A4	0.04	Truncation 1_MHAS	0.1		23.63	A4	0.04	L289R_MTB	0.1		23.63	A4	0.04	L289D_MTB	0.4
27.38	A4	0.041	Truncation 1_MTB	0.1		27.38	A4	0.041	Truncation 1_MHAS	0.1		27.38	A4	0.041	L289R_MTB	0.1		27.38	A4	0.041	L289D_MTB	0.4
40.85	A4	0.066	Truncation 1_MTB	0.1		40.85	A4	0.066	Truncation 1_MHAS	0.1		40.85	A4	0.066	L289R_MTB	0.1		40.85	A4	0.066	L289D_MTB	0.4
47.32	A4	0.112	Truncation 1_MTB	0.1		47.32	A4	0.112	Truncation 1_MHAS	0.1		47.32	A4	0.112	L289R_MTB	0.1		47.32	A4	0.112	L289D_MTB	0.4
17.6	A5	0.047	D70N_MTB	0.1		17.6	A5	0.047	D83N_MH	0.1		17.6	A5	0.047	L289D_MTB	0.1		17.6	A5	0.047	L155E_MTB	0.4
20.75	A5	0.046	D70N_MTB	0.1		20.75	A5	0.046	D83N_MH	0.1		20.75	A5	0.046	L289D_MTB	0.1		20.75	A5	0.046	L155E_MTB	0.4
23.63	A5	0.055	D70N_MTB	0.1		23.63	A5	0.055	D83N_MH	0.1		23.63	A5	0.055	L289D_MTB	0.1		23.63	A5	0.055	L155E_MTB	0.4
27.38	A5	0.074	D70N_MTB	0.1		27.38	A5	0.074	D83N_MH	0.1		27.38	A5	0.074	L289D_MTB	0.1		27.38	A5	0.074	L155E_MTB	0.4
40.85	A5	0.223	D70N_MTB	0.1		40.85	A5	0.223	D83N_MH	0.1		40.85	A5	0.223	L289D_MTB	0.1		40.85	A5	0.223	L155E_MTB	0.4
47.32	A5	0.304	D70N_MTB	0.1		47.32	A5	0.304	D83N_MH	0.1		47.32	A5	0.304	L289D_MTB	0.1		47.32	A5	0.304	L155E_MTB	0.4
17.6	A6	0.043	Y464A_MTB	0.1		17.6	A6	0.043	T479A_MH	0.1		17.6	A8	0.04	ΔAB_MTB	0.1		17.6	A6	0.043	Y464A_MTB	0.4
20.75	A6	0.045	Y464A_MTB	0.1		20.75	A6	0.045	T479A_MH	0.1		20.75	A8	0.04	ΔAB_MTB	0.1		20.75	A6	0.045	Y464A_MTB	0.4
23.63	A6	0.048	Y464A_MTB	0.1		23.63	A6	0.048	T479A_MH	0.1		23.63	A8	0.041	ΔAB_MTB	0.1		23.63	A6	0.048	Y464A_MTB	0.4
27.38	A6	0.061	Y464A_MTB	0.1		27.38	A6	0.061	T479A_MH	0.1		27.38	A8	0.043	ΔAB_MTB	0.1		27.38	A6	0.061	Y464A_MTB	0.4
40.85	A6	0.206	Y464A_MTB	0.1		40.85	A6	0.206	T479A_MH	0.1		40.85	A8	0.087	ΔAB_MTB	0.1		40.85	A6	0.206	Y464A_MTB	0.4
47.32	A6	0.275	Y464A_MTB	0.1		47.32	A6	0.275	T479A_MH	0.1		47.32	A8	0.175	ΔAB_MTB	0.1		47.32	A6	0.275	Y464A_MTB	0.4
17.6	A7	0.049	Y464E_MTB	0.1		17.6	A7	0.049	T479E_MH	0.1		17.6	A9	0.043	WT_MH	0.1		17.6	A7	0.049	Y464E_MTB	0.4
20.75	A7	0.056	Y464E_MTB	0.1		20.75	A7	0.056	T479E_MH	0.1		20.75	A9	0.046	WT_MH	0.1		20.75	A7	0.056	Y464E_MTB	0.4
23.63	A7	0.068	Y464E_MTB	0.1		23.63	A7	0.068	T479E_MH	0.1		23.63	A9	0.048	WT_MH	0.1		23.63	A7	0.068	Y464E_MTB	0.4
27.38	A7	0.087	Y464E_MTB	0.1		27.38	A7	0.087	T479E_MH	0.1		27.38	A9	0.058	WT_MH	0.1		27.38	A7	0.087	Y464E_MTB	0.4
40.85	A7	0.276	Y464E_MTB	0.1		40.85	A7	0.276	T479E_MH	0.1		40.85	A9	0.191	WT_MH	0.1		40.85	A7	0.276	Y464E_MTB	0.4
47.32	A7	0.269	Y464E_MTB	0.1		47.32	A7	0.269	T479E_MH	0.1		47.32	A9	0.282	WT_MH	0.1		47.32	A7	0.269	Y464E_MTB	0.4
17.6	A8	0.04	F468A_MTB	0.1		17.6	A8	0.04	Y483A_MH	0.1		17.6	A10	0.041	L299R_MH	0.1		17.6	A8	0.04	F468A_MTB	0.4
20.75	A8	0.04	F468A_MTB	0.1		20.75	A8	0.04	Y483A_MH	0.1		20.75	A10	0.044	L299R_MH	0.1		20.75	A8	0.04	F468A_MTB	0.4
23.63	A8	0.041	F468A_MTB	0.1		23.63	A8	0.041	Y483A_MH	0.1		23.63	A10	0.042	L299R_MH	0.1		23.63	A8	0.041	F468A_MTB	0.4
27.38	A8	0.043	F468A_MTB	0.1		27.38	A8	0.043	Y483A_MH	0.1		27.38	A10	0.046	L299R_MH	0.1		27.38	A8	0.043	F468A_MTB	0.4
40.85	A8	0.087	F468A_MTB	0.1		40.85	A8	0.087	Y483A_MH	0.1		40.85	A10	0.106	L299R_MH	0.1		40.85	A8	0.087	F468A_MTB	0.4
47.32	A8	0.175	F468A_MTB	0.1		47.32	A8	0.175	Y483A_MH	0.1		47.32	A10	0.197	L299R_MH	0.1		47.32	A8	0.175	F468A_MTB	0.4
17.6	A9	0.043	F468E_MTB	0.1		17.6	A9	0.043	Y483E_MH	0.1		17.6	A11	0.039	L299D_MH	0.1		17.6	A9	0.043	F468E_MTB	0.4
20.75	A9	0.046	F468E_MTB	0.1		20.75	A9	0.046	Y483E_MH	0.1		20.75	A11	0.039	L299D_MH	0.1		20.75	A9	0.046	F468E_MTB	0.4
23.63	A9	0.048	F468E_MTB	0.1		23.63	A9	0.048	Y483E_MH	0.1		23.63	A11	0.04	L299D_MH	0.1		23.63	A9	0.048	F468E_MTB	0.4
27.38	A9	0.058	F468E_MTB	0.1		27.38	A9	0.058	Y483E_MH	0.1		27.38	A11	0.04	L299D_MH	0.1		27.38	A9	0.058	F468E_MTB	0.4
40.85	A9	0.191	F468E_MTB	0.1		40.85	A9	0.191	Y483E_MH	0.1		40.85	A11	0.04	L299D_MH	0.1		40.85	A9	0.191	F468E_MTB	0.4
47.32	A9	0.282	F468E_MTB	0.1		47.32	A9	0.282	Y483E_MH	0.1		47.32	A11	0.04	L299D_MH	0.1		47.32	A9	0.282	F468E_MTB	0.4
17.6	A10	0.041	L453K_MTB	0.1		17.6	A10	0.041	M468K_MH	0.1		17.6	B1	0.039	Media	0.1		17.6	A10	0.041	L453K_MTB	0.4
20.75	A10	0.044	L453K_MTB	0.1		20.75	A10	0.044	M468K_MH	0.1		20.75	B1	0.039	Media	0.1		20.75	A10	0.044	L453K_MTB	0.4
23.63	A10	0.042	L453K_MTB	0.1		23.63	A10	0.042	M468K_MH	0.1		23.63	B1	0.039	Media	0.1		23.63	A10	0.042	L453K_MTB	0.4
27.38	A10	0.046	L453K_MTB	0.1		27.38	A10	0.046	M468K_MH	0.1		27.38	B1	0.039	Media	0.1		27.38	A10	0.046	L453K_MTB	0.4
40.85	A10	0.106	L453K_MTB	0.1		40.85	A10	0.106	M468K_MH	0.1		40.85	B1	0.039	Media	0.1		40.85	A10	0.106	L453K_MTB	0.4
47.32	A10	0.197	L453K_MTB	0.1		47.32	A10	0.197	M468K_MH	0.1		47.32	B1	0.039	Media	0.1		47.32	A10	0.197	L453K_MTB	0.4
17.6	A11	0.039	L453D_MTB	0.1		17.6	A11	0.039	M468D_MH	0.1		17.6	B2	0.039	EV	0.1		17.6	A11	0.039	L453D_MTB	0.4
20.75	A11	0.039	L453D_MTB	0.1		20.75	A11	0.039	M468D_MH	0.1		20.75	B2	0.039	EV	0.1		20.75	A11	0.039	L453D_MTB	0.4
23.63	A11	0.04	L453D_MTB	0.1		23.63	A11	0.04	M468D_MH	0.1		23.63	B2	0.039	EV	0.1		23.63	A11	0.04	L453D_MTB	0.4
27.38	A11	0.04	L453D_MTB	0.1		27.38	A11	0.04	M468D_MH	0.1		27.38	B2	0.039	EV	0.1		27.38	A11	0.04	L453D_MTB	0.4
40.85	A11	0.04	L453D_MTB	0.1		40.85	A11	0.04	M468D_MH	0.1		40.85	B2	0.039	EV	0.1		40.85	A11	0.04	L453D_MTB	0.4
47.32	A11	0.04	L453D_MTB	0.1		47.32	A11	0.04	M468D_MH	0.1		47.32	B2	0.039	EV	0.1		47.32	A11	0.04	L453D_MTB	0.4
17.6	B1	0.039	Media	0.1		17.6	B1	0.039	Media	0.1		17.6	B3	0.049	WT_MTB	0.1		17.6	B1	0.039	Media	0.4
20.75	B1	0.039	Media	0.1		20.75	B1	0.039	Media	0.1		20.75	B3	0.051	WT_MTB	0.1		20.75	B1	0.039	Media	0.4
23.63	B1	0.039	Media	0.1		23.63	B1	0.039	Media	0.1		23.63	B3	0.057	WT_MTB	0.1		23.63	B1	0.039	Media	0.4
27.38	B1	0.039	Media	0.1		27.38	B1	0.039	Media	0.1		27.38	B3	0.087	WT_MTB	0.1		27.38	B1	0.039	Media	0.4
40.85	B1	0.039	Media	0.1		40.85	B1	0.039	Media	0.1		40.85	B3	0.244	WT_MTB	0.1		40.85	B1	0.039	Media	0.4
47.32	B1	0.039	Media	0.1		47.32	B1	0.039	Media	0.1		47.32	B3	0.274	WT_MTB	0.1		47.32	B1	0.039	Media	0.4
17.6	B2	0.039	EV	0.1		17.6	B2	0.039	EV	0.1		17.6	B4	0.04	L289R_MTB	0.1		17.6	B2	0.039	EV	0.4
20.75	B2	0.039	EV	0.1		20.75	B2	0.039	EV	0.1		20.75	B4	0.039	L289R_MTB	0.1		20.75	B2	0.039	EV	0.4
23.63	B2	0.039	EV	0.1		23.63	B2	0.039	EV	0.1		23.63	B4	0.04	L289R_MTB	0.1		23.63	B2	0.039	EV	0.4
27.38	B2	0.039	EV	0.1		27.38	B2	0.039	EV	0.1		27.38	B4	0.041	L289R_MTB	0.1		27.38	B2	0.039	EV	0.4
40.85	B2	0.039	EV	0.1		40.85	B2	0.039	EV	0.1		40.85	B4	0.058	L289R_MTB	0.1		40.85	B2	0.039	EV	0.4
47.32	B2	0.039	EV	0.1		47.32	B2	0.039	EV	0.1		47.32	B4	0.108	L289R_MTB	0.1		47.32	B2	0.039	EV	0.4
17.6	B3	0.049	WT_MTB	0.1		17.6	B3	0.049	WT_MH	0.1		17.6	B5	0.045	L289D_MTB	0.1		17.6	B3	0.049	WT_MTB	0.4
20.75	B3	0.051	WT_MTB	0.1		20.75	B3	0.051	WT_MH	0.1		20.75	B5	0.048	L289D_MTB	0.1		20.75	B3	0.051	WT_MTB	0.4
23.63	B3	0.057	WT_MTB	0.1		23.63	B3	0.057	WT_MH	0.1		23.63	B5	0.053	L289D_MTB	0.1		23.63	B3	0.057	WT_MTB	0.4
27.38	B3	0.087	WT_MTB	0.1		27.38	B3	0.087	WT_MH	0.1		27.38	B5	0.075	L289D_MTB	0.1		27.38	B3	0.087	WT_MTB	0.4
40.85	B3	0.244	WT_MTB	0.1		40.85	B3	0.244	WT_MH	0.1		40.85	B5	0.232	L289D_MTB	0.1		40.85	B3	0.244	WT_MTB	0.4
47.32	B3	0.274	WT_MTB	0.1		47.32	B3	0.274	WT_MH	0.1		47.32	B5	0.293	L289D_MTB	0.1		47.32	B3	0.274	WT_MTB	0.4
17.6	B4	0.04	Truncation 1_MTB	0.1		17.6	B4	0.04	Truncation 1_MHAS	0.1		17.6	B8	0.04	ΔAB_MTB	0.1		17.6	B4	0.04	L289D_MTB	0.4
20.75	B4	0.039	Truncation 1_MTB	0.1		20.75	B4	0.039	Truncation 1_MHAS	0.1		20.75	B8	0.04	ΔAB_MTB	0.1		20.75	B4	0.039	L289D_MTB	0.4
23.63	B4	0.04	Truncation 1_MTB	0.1		23.63	B4	0.04	Truncation 1_MHAS	0.1		23.63	B8	0.04	ΔAB_MTB	0.1		23.63	B4	0.04	L289D_MTB	0.4
27.38	B4	0.041	Truncation 1_MTB	0.1		27.38	B4	0.041	Truncation 1_MHAS	0.1		27.38	B8	0.043	ΔAB_MTB	0.1		27.38	B4	0.041	L289D_MTB	0.4
40.85	B4	0.058	Truncation 1_MTB	0.1		40.85	B4	0.058	Truncation 1_MHAS	0.1		40.85	B8	0.085	ΔAB_MTB	0.1		40.85	B4	0.058	L289D_MTB	0.4
47.32	B4	0.108	Truncation 1_MTB	0.1		47.32	B4	0.108	Truncation 1_MHAS	0.1		47.32	B8	0.167	ΔAB_MTB	0.1		47.32	B4	0.108	L289D_MTB	0.4
17.6	B5	0.045	D70N_MTB	0.1		17.6	B5	0.045	D83N_MH	0.1		17.6	B9	0.045	WT_MH	0.1		17.6	B5	0.045	L155E_MTB	0.4
20.75	B5	0.048	D70N_MTB	0.1		20.75	B5	0.048	D83N_MH	0.1		20.75	B9	0.045	WT_MH	0.1		20.75	B5	0.048	L155E_MTB	0.4
23.63	B5	0.053	D70N_MTB	0.1		23.63	B5	0.053	D83N_MH	0.1		23.63	B9	0.048	WT_MH	0.1		23.63	B5	0.053	L155E_MTB	0.4
27.38	B5	0.075	D70N_MTB	0.1		27.38	B5	0.075	D83N_MH	0.1		27.38	B9	0.057	WT_MH	0.1		27.38	B5	0.075	L155E_MTB	0.4
40.85	B5	0.232	D70N_MTB	0.1		40.85	B5	0.232	D83N_MH	0.1		40.85	B9	0.186	WT_MH	0.1		40.85	B5	0.232	L155E_MTB	0.4
47.32	B5	0.293	D70N_MTB	0.1		47.32	B5	0.293	D83N_MH	0.1		47.32	B9	0.283	WT_MH	0.1		47.32	B5	0.293	L155E_MTB	0.4
17.6	B6	0.042	Y464A_MTB	0.1		17.6	B6	0.042	T479A_MH	0.1		17.6	B10	0.041	L299R_MH	0.1		17.6	B6	0.042	Y464A_MTB	0.4
20.75	B6	0.044	Y464A_MTB	0.1		20.75	B6	0.044	T479A_MH	0.1		20.75	B10	0.04	L299R_MH	0.1		20.75	B6	0.044	Y464A_MTB	0.4
23.63	B6	0.051	Y464A_MTB	0.1		23.63	B6	0.051	T479A_MH	0.1		23.63	B10	0.041	L299R_MH	0.1		23.63	B6	0.051	Y464A_MTB	0.4
27.38	B6	0.064	Y464A_MTB	0.1		27.38	B6	0.064	T479A_MH	0.1		27.38	B10	0.045	L299R_MH	0.1		27.38	B6	0.064	Y464A_MTB	0.4
40.85	B6	0.209	Y464A_MTB	0.1		40.85	B6	0.209	T479A_MH	0.1		40.85	B10	0.107	L299R_MH	0.1		40.85	B6	0.209	Y464A_MTB	0.4
47.32	B6	0.279	Y464A_MTB	0.1		47.32	B6	0.279	T479A_MH	0.1		47.32	B10	0.192	L299R_MH	0.1		47.32	B6	0.279	Y464A_MTB	0.4
17.6	B7	0.051	Y464E_MTB	0.1		17.6	B7	0.051	T479E_MH	0.1		17.6	B11	0.039	L299D_MH	0.1		17.6	B7	0.051	Y464E_MTB	0.4
20.75	B7	0.049	Y464E_MTB	0.1		20.75	B7	0.049	T479E_MH	0.1		20.75	B11	0.039	L299D_MH	0.1		20.75	B7	0.049	Y464E_MTB	0.4
23.63	B7	0.061	Y464E_MTB	0.1		23.63	B7	0.061	T479E_MH	0.1		23.63	B11	0.039	L299D_MH	0.1		23.63	B7	0.061	Y464E_MTB	0.4
27.38	B7	0.073	Y464E_MTB	0.1		27.38	B7	0.073	T479E_MH	0.1		27.38	B11	0.039	L299D_MH	0.1		27.38	B7	0.073	Y464E_MTB	0.4
40.85	B7	0.273	Y464E_MTB	0.1		40.85	B7	0.273	T479E_MH	0.1		40.85	B11	0.04	L299D_MH	0.1		40.85	B7	0.273	Y464E_MTB	0.4
47.32	B7	0.282	Y464E_MTB	0.1		47.32	B7	0.282	T479E_MH	0.1		47.32	B11	0.04	L299D_MH	0.1		47.32	B7	0.282	Y464E_MTB	0.4
17.6	B8	0.04	F468A_MTB	0.1		17.6	B8	0.04	Y483A_MH	0.1		17.6	C1	0.038	Media	0.1		17.6	B8	0.04	F468A_MTB	0.4
20.75	B8	0.04	F468A_MTB	0.1		20.75	B8	0.04	Y483A_MH	0.1		20.75	C1	0.038	Media	0.1		20.75	B8	0.04	F468A_MTB	0.4
23.63	B8	0.04	F468A_MTB	0.1		23.63	B8	0.04	Y483A_MH	0.1		23.63	C1	0.039	Media	0.1		23.63	B8	0.04	F468A_MTB	0.4
27.38	B8	0.043	F468A_MTB	0.1		27.38	B8	0.043	Y483A_MH	0.1		27.38	C1	0.039	Media	0.1		27.38	B8	0.043	F468A_MTB	0.4
40.85	B8	0.085	F468A_MTB	0.1		40.85	B8	0.085	Y483A_MH	0.1		40.85	C1	0.038	Media	0.1		40.85	B8	0.085	F468A_MTB	0.4
47.32	B8	0.167	F468A_MTB	0.1		47.32	B8	0.167	Y483A_MH	0.1		47.32	C1	0.039	Media	0.1		47.32	B8	0.167	F468A_MTB	0.4
17.6	B9	0.045	F468E_MTB	0.1		17.6	B9	0.045	Y483E_MH	0.1		17.6	C2	0.04	EV	0.1		17.6	B9	0.045	F468E_MTB	0.4
20.75	B9	0.045	F468E_MTB	0.1		20.75	B9	0.045	Y483E_MH	0.1		20.75	C2	0.039	EV	0.1		20.75	B9	0.045	F468E_MTB	0.4
23.63	B9	0.048	F468E_MTB	0.1		23.63	B9	0.048	Y483E_MH	0.1		23.63	C2	0.039	EV	0.1		23.63	B9	0.048	F468E_MTB	0.4
27.38	B9	0.057	F468E_MTB	0.1		27.38	B9	0.057	Y483E_MH	0.1		27.38	C2	0.039	EV	0.1		27.38	B9	0.057	F468E_MTB	0.4
40.85	B9	0.186	F468E_MTB	0.1		40.85	B9	0.186	Y483E_MH	0.1		40.85	C2	0.039	EV	0.1		40.85	B9	0.186	F468E_MTB	0.4
47.32	B9	0.283	F468E_MTB	0.1		47.32	B9	0.283	Y483E_MH	0.1		47.32	C2	0.039	EV	0.1		47.32	B9	0.283	F468E_MTB	0.4
17.6	B10	0.041	L453K_MTB	0.1		17.6	B10	0.041	M468K_MH	0.1		17.6	C3	0.046	WT_MTB	0.1		17.6	B10	0.041	L453K_MTB	0.4
20.75	B10	0.04	L453K_MTB	0.1		20.75	B10	0.04	M468K_MH	0.1		20.75	C3	0.048	WT_MTB	0.1		20.75	B10	0.04	L453K_MTB	0.4
23.63	B10	0.041	L453K_MTB	0.1		23.63	B10	0.041	M468K_MH	0.1		23.63	C3	0.062	WT_MTB	0.1		23.63	B10	0.041	L453K_MTB	0.4
27.38	B10	0.045	L453K_MTB	0.1		27.38	B10	0.045	M468K_MH	0.1		27.38	C3	0.088	WT_MTB	0.1		27.38	B10	0.045	L453K_MTB	0.4
40.85	B10	0.107	L453K_MTB	0.1		40.85	B10	0.107	M468K_MH	0.1		40.85	C3	0.25	WT_MTB	0.1		40.85	B10	0.107	L453K_MTB	0.4
47.32	B10	0.192	L453K_MTB	0.1		47.32	B10	0.192	M468K_MH	0.1		47.32	C3	0.284	WT_MTB	0.1		47.32	B10	0.192	L453K_MTB	0.4
17.6	B11	0.039	L453D_MTB	0.1		17.6	B11	0.039	M468D_MH	0.1		17.6	C4	0.04	L289R_MTB	0.1		17.6	B11	0.039	L453D_MTB	0.4
20.75	B11	0.039	L453D_MTB	0.1		20.75	B11	0.039	M468D_MH	0.1		20.75	C4	0.039	L289R_MTB	0.1		20.75	B11	0.039	L453D_MTB	0.4
23.63	B11	0.039	L453D_MTB	0.1		23.63	B11	0.039	M468D_MH	0.1		23.63	C4	0.039	L289R_MTB	0.1		23.63	B11	0.039	L453D_MTB	0.4
27.38	B11	0.039	L453D_MTB	0.1		27.38	B11	0.039	M468D_MH	0.1		27.38	C4	0.04	L289R_MTB	0.1		27.38	B11	0.039	L453D_MTB	0.4
40.85	B11	0.04	L453D_MTB	0.1		40.85	B11	0.04	M468D_MH	0.1		40.85	C4	0.056	L289R_MTB	0.1		40.85	B11	0.04	L453D_MTB	0.4
47.32	B11	0.04	L453D_MTB	0.1		47.32	B11	0.04	M468D_MH	0.1		47.32	C4	0.101	L289R_MTB	0.1		47.32	B11	0.04	L453D_MTB	0.4
17.6	C1	0.038	Media	0.1		17.6	C1	0.038	Media	0.1		17.6	C5	0.044	L289D_MTB	0.1		17.6	C1	0.038	Media	0.4
20.75	C1	0.038	Media	0.1		20.75	C1	0.038	Media	0.1		20.75	C5	0.047	L289D_MTB	0.1		20.75	C1	0.038	Media	0.4
23.63	C1	0.039	Media	0.1		23.63	C1	0.039	Media	0.1		23.63	C5	0.056	L289D_MTB	0.1		23.63	C1	0.039	Media	0.4
27.38	C1	0.039	Media	0.1		27.38	C1	0.039	Media	0.1		27.38	C5	0.074	L289D_MTB	0.1		27.38	C1	0.039	Media	0.4
40.85	C1	0.038	Media	0.1		40.85	C1	0.038	Media	0.1		40.85	C5	0.228	L289D_MTB	0.1		40.85	C1	0.038	Media	0.4
47.32	C1	0.039	Media	0.1		47.32	C1	0.039	Media	0.1		47.32	C5	0.296	L289D_MTB	0.1		47.32	C1	0.039	Media	0.4
17.6	C2	0.04	EV	0.1		17.6	C2	0.04	EV	0.1		17.6	C8	0.04	ΔAB_MTB	0.1		17.6	C2	0.04	EV	0.4
20.75	C2	0.039	EV	0.1		20.75	C2	0.039	EV	0.1		20.75	C8	0.04	ΔAB_MTB	0.1		20.75	C2	0.039	EV	0.4
23.63	C2	0.039	EV	0.1		23.63	C2	0.039	EV	0.1		23.63	C8	0.04	ΔAB_MTB	0.1		23.63	C2	0.039	EV	0.4
27.38	C2	0.039	EV	0.1		27.38	C2	0.039	EV	0.1		27.38	C8	0.041	ΔAB_MTB	0.1		27.38	C2	0.039	EV	0.4
40.85	C2	0.039	EV	0.1		40.85	C2	0.039	EV	0.1		40.85	C8	0.066	ΔAB_MTB	0.1		40.85	C2	0.039	EV	0.4
47.32	C2	0.039	EV	0.1		47.32	C2	0.039	EV	0.1		47.32	C8	0.118	ΔAB_MTB	0.1		47.32	C2	0.039	EV	0.4
17.6	C3	0.046	WT_MTB	0.1		17.6	C3	0.046	WT_MH	0.1		17.6	C9	0.043	WT_MH	0.1		17.6	C3	0.046	WT_MTB	0.4
20.75	C3	0.048	WT_MTB	0.1		20.75	C3	0.048	WT_MH	0.1		20.75	C9	0.044	WT_MH	0.1		20.75	C3	0.048	WT_MTB	0.4
23.63	C3	0.062	WT_MTB	0.1		23.63	C3	0.062	WT_MH	0.1		23.63	C9	0.047	WT_MH	0.1		23.63	C3	0.062	WT_MTB	0.4
27.38	C3	0.088	WT_MTB	0.1		27.38	C3	0.088	WT_MH	0.1		27.38	C9	0.056	WT_MH	0.1		27.38	C3	0.088	WT_MTB	0.4
40.85	C3	0.25	WT_MTB	0.1		40.85	C3	0.25	WT_MH	0.1		40.85	C9	0.197	WT_MH	0.1		40.85	C3	0.25	WT_MTB	0.4
47.32	C3	0.284	WT_MTB	0.1		47.32	C3	0.284	WT_MH	0.1		47.32	C9	0.291	WT_MH	0.1		47.32	C3	0.284	WT_MTB	0.4
17.6	C4	0.04	Truncation 1_MTB	0.1		17.6	C4	0.04	Truncation 1_MHAS	0.1		17.6	C10	0.041	L299R_MH	0.1		17.6	C4	0.04	L289D_MTB	0.4
20.75	C4	0.039	Truncation 1_MTB	0.1		20.75	C4	0.039	Truncation 1_MHAS	0.1		20.75	C10	0.041	L299R_MH	0.1		20.75	C4	0.039	L289D_MTB	0.4
23.63	C4	0.039	Truncation 1_MTB	0.1		23.63	C4	0.039	Truncation 1_MHAS	0.1		23.63	C10	0.041	L299R_MH	0.1		23.63	C4	0.039	L289D_MTB	0.4
27.38	C4	0.04	Truncation 1_MTB	0.1		27.38	C4	0.04	Truncation 1_MHAS	0.1		27.38	C10	0.044	L299R_MH	0.1		27.38	C4	0.04	L289D_MTB	0.4
40.85	C4	0.056	Truncation 1_MTB	0.1		40.85	C4	0.056	Truncation 1_MHAS	0.1		40.85	C10	0.098	L299R_MH	0.1		40.85	C4	0.056	L289D_MTB	0.4
47.32	C4	0.101	Truncation 1_MTB	0.1		47.32	C4	0.101	Truncation 1_MHAS	0.1		47.32	C10	0.179	L299R_MH	0.1		47.32	C4	0.101	L289D_MTB	0.4
17.6	C5	0.044	D70N_MTB	0.1		17.6	C5	0.044	D83N_MH	0.1		17.6	C11	0.04	L299D_MH	0.1		17.6	C5	0.044	L155E_MTB	0.4
20.75	C5	0.047	D70N_MTB	0.1		20.75	C5	0.047	D83N_MH	0.1		20.75	C11	0.039	L299D_MH	0.1		20.75	C5	0.047	L155E_MTB	0.4
23.63	C5	0.056	D70N_MTB	0.1		23.63	C5	0.056	D83N_MH	0.1		23.63	C11	0.039	L299D_MH	0.1		23.63	C5	0.056	L155E_MTB	0.4
27.38	C5	0.074	D70N_MTB	0.1		27.38	C5	0.074	D83N_MH	0.1		27.38	C11	0.039	L299D_MH	0.1		27.38	C5	0.074	L155E_MTB	0.4
40.85	C5	0.228	D70N_MTB	0.1		40.85	C5	0.228	D83N_MH	0.1		40.85	C11	0.039	L299D_MH	0.1		40.85	C5	0.228	L155E_MTB	0.4
47.32	C5	0.296	D70N_MTB	0.1		47.32	C5	0.296	D83N_MH	0.1		47.32	C11	0.039	L299D_MH	0.1		47.32	C5	0.296	L155E_MTB	0.4
17.6	C6	0.042	Y464A_MTB	0.1		17.6	C6	0.042	T479A_MH	0.1		17.6	D1	0.039	Media	0.1		17.6	C6	0.042	Y464A_MTB	0.4
20.75	C6	0.043	Y464A_MTB	0.1		20.75	C6	0.043	T479A_MH	0.1		20.75	D1	0.038	Media	0.1		20.75	C6	0.043	Y464A_MTB	0.4
23.63	C6	0.047	Y464A_MTB	0.1		23.63	C6	0.047	T479A_MH	0.1		23.63	D1	0.039	Media	0.1		23.63	C6	0.047	Y464A_MTB	0.4
27.38	C6	0.06	Y464A_MTB	0.1		27.38	C6	0.06	T479A_MH	0.1		27.38	D1	0.039	Media	0.1		27.38	C6	0.06	Y464A_MTB	0.4
40.85	C6	0.194	Y464A_MTB	0.1		40.85	C6	0.194	T479A_MH	0.1		40.85	D1	0.039	Media	0.1		40.85	C6	0.194	Y464A_MTB	0.4
47.32	C6	0.283	Y464A_MTB	0.1		47.32	C6	0.283	T479A_MH	0.1		47.32	D1	0.039	Media	0.1		47.32	C6	0.283	Y464A_MTB	0.4
17.6	C7	0.049	Y464E_MTB	0.1		17.6	C7	0.049	T479E_MH	0.1		17.6	D2	0.04	EV	0.1		17.6	C7	0.049	Y464E_MTB	0.4
20.75	C7	0.05	Y464E_MTB	0.1		20.75	C7	0.05	T479E_MH	0.1		20.75	D2	0.039	EV	0.1		20.75	C7	0.05	Y464E_MTB	0.4
23.63	C7	0.062	Y464E_MTB	0.1		23.63	C7	0.062	T479E_MH	0.1		23.63	D2	0.039	EV	0.1		23.63	C7	0.062	Y464E_MTB	0.4
27.38	C7	0.082	Y464E_MTB	0.1		27.38	C7	0.082	T479E_MH	0.1		27.38	D2	0.039	EV	0.1		27.38	C7	0.082	Y464E_MTB	0.4
40.85	C7	0.25	Y464E_MTB	0.1		40.85	C7	0.25	T479E_MH	0.1		40.85	D2	0.039	EV	0.1		40.85	C7	0.25	Y464E_MTB	0.4
47.32	C7	0.257	Y464E_MTB	0.1		47.32	C7	0.257	T479E_MH	0.1		47.32	D2	0.039	EV	0.1		47.32	C7	0.257	Y464E_MTB	0.4
17.6	C8	0.04	F468A_MTB	0.1		17.6	C8	0.04	Y483A_MH	0.1		17.6	D3	0.046	WT_MTB	0.1		17.6	C8	0.04	F468A_MTB	0.4
20.75	C8	0.04	F468A_MTB	0.1		20.75	C8	0.04	Y483A_MH	0.1		20.75	D3	0.048	WT_MTB	0.1		20.75	C8	0.04	F468A_MTB	0.4
23.63	C8	0.04	F468A_MTB	0.1		23.63	C8	0.04	Y483A_MH	0.1		23.63	D3	0.061	WT_MTB	0.1		23.63	C8	0.04	F468A_MTB	0.4
27.38	C8	0.041	F468A_MTB	0.1		27.38	C8	0.041	Y483A_MH	0.1		27.38	D3	0.088	WT_MTB	0.1		27.38	C8	0.041	F468A_MTB	0.4
40.85	C8	0.066	F468A_MTB	0.1		40.85	C8	0.066	Y483A_MH	0.1		40.85	D3	0.253	WT_MTB	0.1		40.85	C8	0.066	F468A_MTB	0.4
47.32	C8	0.118	F468A_MTB	0.1		47.32	C8	0.118	Y483A_MH	0.1		47.32	D3	0.259	WT_MTB	0.1		47.32	C8	0.118	F468A_MTB	0.4
17.6	C9	0.043	F468E_MTB	0.1		17.6	C9	0.043	Y483E_MH	0.1		17.6	D4	0.04	L289R_MTB	0.1		17.6	C9	0.043	F468E_MTB	0.4
20.75	C9	0.044	F468E_MTB	0.1		20.75	C9	0.044	Y483E_MH	0.1		20.75	D4	0.039	L289R_MTB	0.1		20.75	C9	0.044	F468E_MTB	0.4
23.63	C9	0.047	F468E_MTB	0.1		23.63	C9	0.047	Y483E_MH	0.1		23.63	D4	0.04	L289R_MTB	0.1		23.63	C9	0.047	F468E_MTB	0.4
27.38	C9	0.056	F468E_MTB	0.1		27.38	C9	0.056	Y483E_MH	0.1		27.38	D4	0.04	L289R_MTB	0.1		27.38	C9	0.056	F468E_MTB	0.4
40.85	C9	0.197	F468E_MTB	0.1		40.85	C9	0.197	Y483E_MH	0.1		40.85	D4	0.061	L289R_MTB	0.1		40.85	C9	0.197	F468E_MTB	0.4
47.32	C9	0.291	F468E_MTB	0.1		47.32	C9	0.291	Y483E_MH	0.1		47.32	D4	0.118	L289R_MTB	0.1		47.32	C9	0.291	F468E_MTB	0.4
17.6	C10	0.041	L453K_MTB	0.1		17.6	C10	0.041	M468K_MH	0.1		17.6	D5	0.043	L289D_MTB	0.1		17.6	C10	0.041	L453K_MTB	0.4
20.75	C10	0.041	L453K_MTB	0.1		20.75	C10	0.041	M468K_MH	0.1		20.75	D5	0.047	L289D_MTB	0.1		20.75	C10	0.041	L453K_MTB	0.4
23.63	C10	0.041	L453K_MTB	0.1		23.63	C10	0.041	M468K_MH	0.1		23.63	D5	0.052	L289D_MTB	0.1		23.63	C10	0.041	L453K_MTB	0.4
27.38	C10	0.044	L453K_MTB	0.1		27.38	C10	0.044	M468K_MH	0.1		27.38	D5	0.074	L289D_MTB	0.1		27.38	C10	0.044	L453K_MTB	0.4
40.85	C10	0.098	L453K_MTB	0.1		40.85	C10	0.098	M468K_MH	0.1		40.85	D5	0.222	L289D_MTB	0.1		40.85	C10	0.098	L453K_MTB	0.4
47.32	C10	0.179	L453K_MTB	0.1		47.32	C10	0.179	M468K_MH	0.1		47.32	D5	0.29	L289D_MTB	0.1		47.32	C10	0.179	L453K_MTB	0.4
17.6	C11	0.04	L453D_MTB	0.1		17.6	C11	0.04	M468D_MH	0.1		17.6	D8	0.04	ΔAB_MTB	0.1		17.6	C11	0.04	L453D_MTB	0.4
20.75	C11	0.039	L453D_MTB	0.1		20.75	C11	0.039	M468D_MH	0.1		20.75	D8	0.04	ΔAB_MTB	0.1		20.75	C11	0.039	L453D_MTB	0.4
23.63	C11	0.039	L453D_MTB	0.1		23.63	C11	0.039	M468D_MH	0.1		23.63	D8	0.04	ΔAB_MTB	0.1		23.63	C11	0.039	L453D_MTB	0.4
27.38	C11	0.039	L453D_MTB	0.1		27.38	C11	0.039	M468D_MH	0.1		27.38	D8	0.041	ΔAB_MTB	0.1		27.38	C11	0.039	L453D_MTB	0.4
40.85	C11	0.039	L453D_MTB	0.1		40.85	C11	0.039	M468D_MH	0.1		40.85	D8	0.069	ΔAB_MTB	0.1		40.85	C11	0.039	L453D_MTB	0.4
47.32	C11	0.039	L453D_MTB	0.1		47.32	C11	0.039	M468D_MH	0.1		47.32	D8	0.136	ΔAB_MTB	0.1		47.32	C11	0.039	L453D_MTB	0.4
17.6	D1	0.039	Media	0.1		17.6	D1	0.039	Media	0.1		17.6	D9	0.042	WT_MH	0.1		17.6	D1	0.039	Media	0.4
20.75	D1	0.038	Media	0.1		20.75	D1	0.038	Media	0.1		20.75	D9	0.043	WT_MH	0.1		20.75	D1	0.038	Media	0.4
23.63	D1	0.039	Media	0.1		23.63	D1	0.039	Media	0.1		23.63	D9	0.045	WT_MH	0.1		23.63	D1	0.039	Media	0.4
27.38	D1	0.039	Media	0.1		27.38	D1	0.039	Media	0.1		27.38	D9	0.056	WT_MH	0.1		27.38	D1	0.039	Media	0.4
40.85	D1	0.039	Media	0.1		40.85	D1	0.039	Media	0.1		40.85	D9	0.184	WT_MH	0.1		40.85	D1	0.039	Media	0.4
47.32	D1	0.039	Media	0.1		47.32	D1	0.039	Media	0.1		47.32	D9	0.299	WT_MH	0.1		47.32	D1	0.039	Media	0.4
17.6	D2	0.04	EV	0.1		17.6	D2	0.04	EV	0.1		17.6	D10	0.04	L299R_MH	0.1		17.6	D2	0.04	EV	0.4
20.75	D2	0.039	EV	0.1		20.75	D2	0.039	EV	0.1		20.75	D10	0.04	L299R_MH	0.1		20.75	D2	0.039	EV	0.4
23.63	D2	0.039	EV	0.1		23.63	D2	0.039	EV	0.1		23.63	D10	0.041	L299R_MH	0.1		23.63	D2	0.039	EV	0.4
27.38	D2	0.039	EV	0.1		27.38	D2	0.039	EV	0.1		27.38	D10	0.044	L299R_MH	0.1		27.38	D2	0.039	EV	0.4
40.85	D2	0.039	EV	0.1		40.85	D2	0.039	EV	0.1		40.85	D10	0.104	L299R_MH	0.1		40.85	D2	0.039	EV	0.4
47.32	D2	0.039	EV	0.1		47.32	D2	0.039	EV	0.1		47.32	D10	0.195	L299R_MH	0.1		47.32	D2	0.039	EV	0.4
17.6	D3	0.046	WT_MTB	0.1		17.6	D3	0.046	WT_MH	0.1		17.6	D11	0.039	L299D_MH	0.1		17.6	D3	0.046	WT_MTB	0.4
20.75	D3	0.048	WT_MTB	0.1		20.75	D3	0.048	WT_MH	0.1		20.75	D11	0.039	L299D_MH	0.1		20.75	D3	0.048	WT_MTB	0.4
23.63	D3	0.061	WT_MTB	0.1		23.63	D3	0.061	WT_MH	0.1		23.63	D11	0.039	L299D_MH	0.1		23.63	D3	0.061	WT_MTB	0.4
27.38	D3	0.088	WT_MTB	0.1		27.38	D3	0.088	WT_MH	0.1		27.38	D11	0.039	L299D_MH	0.1		27.38	D3	0.088	WT_MTB	0.4
40.85	D3	0.253	WT_MTB	0.1		40.85	D3	0.253	WT_MH	0.1		40.85	D11	0.039	L299D_MH	0.1		40.85	D3	0.253	WT_MTB	0.4
47.32	D3	0.259	WT_MTB	0.1		47.32	D3	0.259	WT_MH	0.1		47.32	D11	0.039	L299D_MH	0.1		47.32	D3	0.259	WT_MTB	0.4
17.6	D4	0.04	Truncation 1_MTB	0.1		17.6	D4	0.04	Truncation 1_MHAS	0.1		17.6	E2	0.039	ΔAB_MH	0.1		17.6	D4	0.04	L289D_MTB	0.4
20.75	D4	0.039	Truncation 1_MTB	0.1		20.75	D4	0.039	Truncation 1_MHAS	0.1		20.75	E2	0.038	ΔAB_MH	0.1		20.75	D4	0.039	L289D_MTB	0.4
23.63	D4	0.04	Truncation 1_MTB	0.1		23.63	D4	0.04	Truncation 1_MHAS	0.1		23.63	E2	0.039	ΔAB_MH	0.1		23.63	D4	0.04	L289D_MTB	0.4
27.38	D4	0.04	Truncation 1_MTB	0.1		27.38	D4	0.04	Truncation 1_MHAS	0.1		27.38	E2	0.039	ΔAB_MH	0.1		27.38	D4	0.04	L289D_MTB	0.4
40.85	D4	0.061	Truncation 1_MTB	0.1		40.85	D4	0.061	Truncation 1_MHAS	0.1		40.85	E2	0.039	ΔAB_MH	0.1		40.85	D4	0.061	L289D_MTB	0.4
47.32	D4	0.118	Truncation 1_MTB	0.1		47.32	D4	0.118	Truncation 1_MHAS	0.1		47.32	E2	0.039	ΔAB_MH	0.1		47.32	D4	0.118	L289D_MTB	0.4
17.6	D5	0.043	D70N_MTB	0.1		17.6	D5	0.043	D83N_MH	0.1		17.6	E3	0.039	WT_MH	0.4		17.6	D5	0.043	L155E_MTB	0.4
20.75	D5	0.047	D70N_MTB	0.1		20.75	D5	0.047	D83N_MH	0.1		20.75	E3	0.039	WT_MH	0.4		20.75	D5	0.047	L155E_MTB	0.4
23.63	D5	0.052	D70N_MTB	0.1		23.63	D5	0.052	D83N_MH	0.1		23.63	E3	0.039	WT_MH	0.4		23.63	D5	0.052	L155E_MTB	0.4
27.38	D5	0.074	D70N_MTB	0.1		27.38	D5	0.074	D83N_MH	0.1		27.38	E3	0.039	WT_MH	0.4		27.38	D5	0.074	L155E_MTB	0.4
40.85	D5	0.222	D70N_MTB	0.1		40.85	D5	0.222	D83N_MH	0.1		40.85	E3	0.039	WT_MH	0.4		40.85	D5	0.222	L155E_MTB	0.4
47.32	D5	0.29	D70N_MTB	0.1		47.32	D5	0.29	D83N_MH	0.1		47.32	E3	0.039	WT_MH	0.4		47.32	D5	0.29	L155E_MTB	0.4
17.6	D6	0.042	Y464A_MTB	0.1		17.6	D6	0.042	T479A_MH	0.1		17.6	E4	0.039	T479A_MH	0.4		17.6	D6	0.042	Y464A_MTB	0.4
20.75	D6	0.042	Y464A_MTB	0.1		20.75	D6	0.042	T479A_MH	0.1		20.75	E4	0.039	T479A_MH	0.4		20.75	D6	0.042	Y464A_MTB	0.4
23.63	D6	0.045	Y464A_MTB	0.1		23.63	D6	0.045	T479A_MH	0.1		23.63	E4	0.039	T479A_MH	0.4		23.63	D6	0.045	Y464A_MTB	0.4
27.38	D6	0.06	Y464A_MTB	0.1		27.38	D6	0.06	T479A_MH	0.1		27.38	E4	0.039	T479A_MH	0.4		27.38	D6	0.06	Y464A_MTB	0.4
40.85	D6	0.159	Y464A_MTB	0.1		40.85	D6	0.159	T479A_MH	0.1		40.85	E4	0.039	T479A_MH	0.4		40.85	D6	0.159	Y464A_MTB	0.4
47.32	D6	0.272	Y464A_MTB	0.1		47.32	D6	0.272	T479A_MH	0.1		47.32	E4	0.042	T479A_MH	0.4		47.32	D6	0.272	Y464A_MTB	0.4
17.6	D7	0.047	Y464E_MTB	0.1		17.6	D7	0.047	T479E_MH	0.1		17.6	E5	0.039	T479E_MH	0.4		17.6	D7	0.047	Y464E_MTB	0.4
20.75	D7	0.048	Y464E_MTB	0.1		20.75	D7	0.048	T479E_MH	0.1		20.75	E5	0.039	T479E_MH	0.4		20.75	D7	0.048	Y464E_MTB	0.4
23.63	D7	0.061	Y464E_MTB	0.1		23.63	D7	0.061	T479E_MH	0.1		23.63	E5	0.039	T479E_MH	0.4		23.63	D7	0.061	Y464E_MTB	0.4
27.38	D7	0.082	Y464E_MTB	0.1		27.38	D7	0.082	T479E_MH	0.1		27.38	E5	0.039	T479E_MH	0.4		27.38	D7	0.082	Y464E_MTB	0.4
40.85	D7	0.266	Y464E_MTB	0.1		40.85	D7	0.266	T479E_MH	0.1		40.85	E5	0.039	T479E_MH	0.4		40.85	D7	0.266	Y464E_MTB	0.4
47.32	D7	0.263	Y464E_MTB	0.1		47.32	D7	0.263	T479E_MH	0.1		47.32	E5	0.039	T479E_MH	0.4		47.32	D7	0.263	Y464E_MTB	0.4
17.6	D8	0.04	F468A_MTB	0.1		17.6	D8	0.04	Y483A_MH	0.1		17.6	E6	0.039	Y483A_MH	0.4		17.6	D8	0.04	F468A_MTB	0.4
20.75	D8	0.04	F468A_MTB	0.1		20.75	D8	0.04	Y483A_MH	0.1		20.75	E6	0.038	Y483A_MH	0.4		20.75	D8	0.04	F468A_MTB	0.4
23.63	D8	0.04	F468A_MTB	0.1		23.63	D8	0.04	Y483A_MH	0.1		23.63	E6	0.039	Y483A_MH	0.4		23.63	D8	0.04	F468A_MTB	0.4
27.38	D8	0.041	F468A_MTB	0.1		27.38	D8	0.041	Y483A_MH	0.1		27.38	E6	0.039	Y483A_MH	0.4		27.38	D8	0.041	F468A_MTB	0.4
40.85	D8	0.069	F468A_MTB	0.1		40.85	D8	0.069	Y483A_MH	0.1		40.85	E6	0.038	Y483A_MH	0.4		40.85	D8	0.069	F468A_MTB	0.4
47.32	D8	0.136	F468A_MTB	0.1		47.32	D8	0.136	Y483A_MH	0.1		47.32	E6	0.038	Y483A_MH	0.4		47.32	D8	0.136	F468A_MTB	0.4
17.6	D9	0.042	F468E_MTB	0.1		17.6	D9	0.042	Y483E_MH	0.1		17.6	E7	0.039	Y483E_MH	0.4		17.6	D9	0.042	F468E_MTB	0.4
20.75	D9	0.043	F468E_MTB	0.1		20.75	D9	0.043	Y483E_MH	0.1		20.75	E7	0.039	Y483E_MH	0.4		20.75	D9	0.043	F468E_MTB	0.4
23.63	D9	0.045	F468E_MTB	0.1		23.63	D9	0.045	Y483E_MH	0.1		23.63	E7	0.039	Y483E_MH	0.4		23.63	D9	0.045	F468E_MTB	0.4
27.38	D9	0.056	F468E_MTB	0.1		27.38	D9	0.056	Y483E_MH	0.1		27.38	E7	0.039	Y483E_MH	0.4		27.38	D9	0.056	F468E_MTB	0.4
40.85	D9	0.184	F468E_MTB	0.1		40.85	D9	0.184	Y483E_MH	0.1		40.85	E7	0.047	Y483E_MH	0.4		40.85	D9	0.184	F468E_MTB	0.4
47.32	D9	0.299	F468E_MTB	0.1		47.32	D9	0.299	Y483E_MH	0.1		47.32	E7	0.062	Y483E_MH	0.4		47.32	D9	0.299	F468E_MTB	0.4
17.6	D10	0.04	L453K_MTB	0.1		17.6	D10	0.04	M468K_MH	0.1		17.6	E8	0.039	M468K_MH	0.4		17.6	D10	0.04	L453K_MTB	0.4
20.75	D10	0.04	L453K_MTB	0.1		20.75	D10	0.04	M468K_MH	0.1		20.75	E8	0.039	M468K_MH	0.4		20.75	D10	0.04	L453K_MTB	0.4
23.63	D10	0.041	L453K_MTB	0.1		23.63	D10	0.041	M468K_MH	0.1		23.63	E8	0.039	M468K_MH	0.4		23.63	D10	0.041	L453K_MTB	0.4
27.38	D10	0.044	L453K_MTB	0.1		27.38	D10	0.044	M468K_MH	0.1		27.38	E8	0.039	M468K_MH	0.4		27.38	D10	0.044	L453K_MTB	0.4
40.85	D10	0.104	L453K_MTB	0.1		40.85	D10	0.104	M468K_MH	0.1		40.85	E8	0.043	M468K_MH	0.4		40.85	D10	0.104	L453K_MTB	0.4
47.32	D10	0.195	L453K_MTB	0.1		47.32	D10	0.195	M468K_MH	0.1		47.32	E8	0.056	M468K_MH	0.4		47.32	D10	0.195	L453K_MTB	0.4
17.6	D11	0.039	L453D_MTB	0.1		17.6	D11	0.039	M468D_MH	0.1		17.6	E9	0.042	M468D_MH	0.4		17.6	D11	0.039	L453D_MTB	0.4
20.75	D11	0.039	L453D_MTB	0.1		20.75	D11	0.039	M468D_MH	0.1		20.75	E9	0.043	M468D_MH	0.4		20.75	D11	0.039	L453D_MTB	0.4
23.63	D11	0.039	L453D_MTB	0.1		23.63	D11	0.039	M468D_MH	0.1		23.63	E9	0.045	M468D_MH	0.4		23.63	D11	0.039	L453D_MTB	0.4
27.38	D11	0.039	L453D_MTB	0.1		27.38	D11	0.039	M468D_MH	0.1		27.38	E9	0.049	M468D_MH	0.4		27.38	D11	0.039	L453D_MTB	0.4
40.85	D11	0.039	L453D_MTB	0.1		40.85	D11	0.039	M468D_MH	0.1		40.85	E9	0.128	M468D_MH	0.4		40.85	D11	0.039	L453D_MTB	0.4
47.32	D11	0.039	L453D_MTB	0.1		47.32	D11	0.039	M468D_MH	0.1		47.32	E9	0.228	M468D_MH	0.4		47.32	D11	0.039	L453D_MTB	0.4
17.6	E2	0.039	E147Q_MTB	0.1		17.6	E2	0.039	E157Q_MH	0.1		17.6	E12	0.039	L299D_MH	0.4		17.6	E4	0.039	Δβ-HP_MTB	0.4
20.75	E2	0.038	E147Q_MTB	0.1		20.75	E2	0.038	E157Q_MH	0.1		20.75	E12	0.039	L299D_MH	0.4		20.75	E4	0.039	Δβ-HP_MTB	0.4
23.63	E2	0.039	E147Q_MTB	0.1		23.63	E2	0.039	E157Q_MH	0.1		23.63	E12	0.039	L299D_MH	0.4		23.63	E4	0.039	Δβ-HP_MTB	0.4
27.38	E2	0.039	E147Q_MTB	0.1		27.38	E2	0.039	E157Q_MH	0.1		27.38	E12	0.039	L299D_MH	0.4		27.38	E4	0.039	Δβ-HP_MTB	0.4
40.85	E2	0.039	E147Q_MTB	0.1		40.85	E2	0.039	E157Q_MH	0.1		40.85	E12	0.046	L299D_MH	0.4		40.85	E4	0.039	Δβ-HP_MTB	0.4
47.32	E2	0.039	E147Q_MTB	0.1		47.32	E2	0.039	E157Q_MH	0.1		47.32	E12	0.067	L299D_MH	0.4		47.32	E4	0.042	Δβ-HP_MTB	0.4
17.6	E3	0.039	R417A_MTB	0.1		17.6	E3	0.039	R426A_MH	0.1		17.6	F2	0.039	ΔAB_MH	0.1		17.6	E5	0.039	L422E_MTB	0.4
20.75	E3	0.039	R417A_MTB	0.1		20.75	E3	0.039	R426A_MH	0.1		20.75	F2	0.041	ΔAB_MH	0.1		20.75	E5	0.039	L422E_MTB	0.4
23.63	E3	0.039	R417A_MTB	0.1		23.63	E3	0.039	R426A_MH	0.1		23.63	F2	0.039	ΔAB_MH	0.1		23.63	E5	0.039	L422E_MTB	0.4
27.38	E3	0.039	R417A_MTB	0.1		27.38	E3	0.039	R426A_MH	0.1		27.38	F2	0.039	ΔAB_MH	0.1		27.38	E5	0.039	L422E_MTB	0.4
40.85	E3	0.039	R417A_MTB	0.1		40.85	E3	0.039	R426A_MH	0.1		40.85	F2	0.039	ΔAB_MH	0.1		40.85	E5	0.039	L422E_MTB	0.4
47.32	E3	0.039	R417A_MTB	0.1		47.32	E3	0.039	R426A_MH	0.1		47.32	F2	0.039	ΔAB_MH	0.1		47.32	E5	0.039	L422E_MTB	0.4
17.6	E4	0.039	Δβ-HP_MTB	0.1		17.6	E4	0.039	Δβ-HP_MH	0.1		17.6	F3	0.04	WT_MH	0.4		17.6	E6	0.039	WT_MH	0.4
20.75	E4	0.039	Δβ-HP_MTB	0.1		20.75	E4	0.039	Δβ-HP_MH	0.1		20.75	F3	0.039	WT_MH	0.4		20.75	E6	0.038	WT_MH	0.4
23.63	E4	0.039	Δβ-HP_MTB	0.1		23.63	E4	0.039	Δβ-HP_MH	0.1		23.63	F3	0.039	WT_MH	0.4		23.63	E6	0.039	WT_MH	0.4
27.38	E4	0.039	Δβ-HP_MTB	0.1		27.38	E4	0.039	Δβ-HP_MH	0.1		27.38	F3	0.039	WT_MH	0.4		27.38	E6	0.039	WT_MH	0.4
40.85	E4	0.039	Δβ-HP_MTB	0.1		40.85	E4	0.039	Δβ-HP_MH	0.1		40.85	F3	0.039	WT_MH	0.4		40.85	E6	0.038	WT_MH	0.4
47.32	E4	0.042	Δβ-HP_MTB	0.1		47.32	E4	0.042	Δβ-HP_MH	0.1		47.32	F3	0.039	WT_MH	0.4		47.32	E6	0.038	WT_MH	0.4
17.6	E5	0.039	D22N_MTB	0.1		17.6	E5	0.039	D35N_MH	0.1		17.6	F4	0.039	T479A_MH	0.4		17.6	E7	0.039	Δβ-HP_MH	0.4
20.75	E5	0.039	D22N_MTB	0.1		20.75	E5	0.039	D35N_MH	0.1		20.75	F4	0.039	T479A_MH	0.4		20.75	E7	0.039	Δβ-HP_MH	0.4
23.63	E5	0.039	D22N_MTB	0.1		23.63	E5	0.039	D35N_MH	0.1		23.63	F4	0.039	T479A_MH	0.4		23.63	E7	0.039	Δβ-HP_MH	0.4
27.38	E5	0.039	D22N_MTB	0.1		27.38	E5	0.039	D35N_MH	0.1		27.38	F4	0.039	T479A_MH	0.4		27.38	E7	0.039	Δβ-HP_MH	0.4
40.85	E5	0.039	D22N_MTB	0.1		40.85	E5	0.039	D35N_MH	0.1		40.85	F4	0.039	T479A_MH	0.4		40.85	E7	0.047	Δβ-HP_MH	0.4
47.32	E5	0.039	D22N_MTB	0.1		47.32	E5	0.039	D35N_MH	0.1		47.32	F4	0.041	T479A_MH	0.4		47.32	E7	0.062	Δβ-HP_MH	0.4
17.6	E7	0.039	L155E_MTB	0.1		17.6	E7	0.039	I165E_MH	0.1		17.6	F5	0.039	T479E_MH	0.4		17.6	E9	0.042	I165E_MH	0.4
20.75	E7	0.039	L155E_MTB	0.1		20.75	E7	0.039	I165E_MH	0.1		20.75	F5	0.039	T479E_MH	0.4		20.75	E9	0.043	I165E_MH	0.4
23.63	E7	0.039	L155E_MTB	0.1		23.63	E7	0.039	I165E_MH	0.1		23.63	F5	0.039	T479E_MH	0.4		23.63	E9	0.045	I165E_MH	0.4
27.38	E7	0.039	L155E_MTB	0.1		27.38	E7	0.039	I165E_MH	0.1		27.38	F5	0.039	T479E_MH	0.4		27.38	E9	0.049	I165E_MH	0.4
40.85	E7	0.047	L155E_MTB	0.1		40.85	E7	0.047	I165E_MH	0.1		40.85	F5	0.039	T479E_MH	0.4		40.85	E9	0.128	I165E_MH	0.4
47.32	E7	0.062	L155E_MTB	0.1		47.32	E7	0.062	I165E_MH	0.1		47.32	F5	0.039	T479E_MH	0.4		47.32	E9	0.228	I165E_MH	0.4
17.6	E8	0.039	G140D_MTB	0.1		17.6	E8	0.039	G150D_MH	0.1		17.6	F6	0.039	Y483A_MH	0.4		17.6	E10	0.039	L431E_MH	0.4
20.75	E8	0.039	G140D_MTB	0.1		20.75	E8	0.039	G150D_MH	0.1		20.75	F6	0.038	Y483A_MH	0.4		20.75	E10	0.039	L431E_MH	0.4
23.63	E8	0.039	G140D_MTB	0.1		23.63	E8	0.039	G150D_MH	0.1		23.63	F6	0.039	Y483A_MH	0.4		23.63	E10	0.039	L431E_MH	0.4
27.38	E8	0.039	G140D_MTB	0.1		27.38	E8	0.039	G150D_MH	0.1		27.38	F6	0.039	Y483A_MH	0.4		27.38	E10	0.039	L431E_MH	0.4
40.85	E8	0.043	G140D_MTB	0.1		40.85	E8	0.043	G150D_MH	0.1		40.85	F6	0.039	Y483A_MH	0.4		40.85	E10	0.04	L431E_MH	0.4
47.32	E8	0.056	G140D_MTB	0.1		47.32	E8	0.056	G150D_MH	0.1		47.32	F6	0.039	Y483A_MH	0.4		47.32	E10	0.046	L431E_MH	0.4
17.6	E9	0.042	L422E_MTB	0.1		17.6	E9	0.042	L431E_MH	0.1		17.6	F7	0.039	Y483E_MH	0.4		17.6	F4	0.039	Δβ-HP_MTB	0.4
20.75	E9	0.043	L422E_MTB	0.1		20.75	E9	0.043	L431E_MH	0.1		20.75	F7	0.038	Y483E_MH	0.4		20.75	F4	0.039	Δβ-HP_MTB	0.4
23.63	E9	0.045	L422E_MTB	0.1		23.63	E9	0.045	L431E_MH	0.1		23.63	F7	0.039	Y483E_MH	0.4		23.63	F4	0.039	Δβ-HP_MTB	0.4
27.38	E9	0.049	L422E_MTB	0.1		27.38	E9	0.049	L431E_MH	0.1		27.38	F7	0.04	Y483E_MH	0.4		27.38	F4	0.039	Δβ-HP_MTB	0.4
40.85	E9	0.128	L422E_MTB	0.1		40.85	E9	0.128	L431E_MH	0.1		40.85	F7	0.045	Y483E_MH	0.4		40.85	F4	0.039	Δβ-HP_MTB	0.4
47.32	E9	0.228	L422E_MTB	0.1		47.32	E9	0.228	L431E_MH	0.1		47.32	F7	0.063	Y483E_MH	0.4		47.32	F4	0.041	Δβ-HP_MTB	0.4
17.6	E10	0.039	A411D_MTB	0.1		17.6	E10	0.039	A420D_MH	0.1		17.6	F8	0.04	M468K_MH	0.4		17.6	F5	0.039	L422E_MTB	0.4
20.75	E10	0.039	A411D_MTB	0.1		20.75	E10	0.039	A420D_MH	0.1		20.75	F8	0.039	M468K_MH	0.4		20.75	F5	0.039	L422E_MTB	0.4
23.63	E10	0.039	A411D_MTB	0.1		23.63	E10	0.039	A420D_MH	0.1		23.63	F8	0.039	M468K_MH	0.4		23.63	F5	0.039	L422E_MTB	0.4
27.38	E10	0.039	A411D_MTB	0.1		27.38	E10	0.039	A420D_MH	0.1		27.38	F8	0.039	M468K_MH	0.4		27.38	F5	0.039	L422E_MTB	0.4
40.85	E10	0.04	A411D_MTB	0.1		40.85	E10	0.04	A420D_MH	0.1		40.85	F8	0.046	M468K_MH	0.4		40.85	F5	0.039	L422E_MTB	0.4
47.32	E10	0.046	A411D_MTB	0.1		47.32	E10	0.046	A420D_MH	0.1		47.32	F8	0.061	M468K_MH	0.4		47.32	F5	0.039	L422E_MTB	0.4
17.6	E11	0.043	Truncation 2_MTB	0.1		17.6	E11	0.043	Truncation 2_MHAS	0.1		17.6	F9	0.042	M468D_MH	0.4		17.6	F6	0.039	WT_MH	0.4
20.75	E11	0.047	Truncation 2_MTB	0.1		20.75	E11	0.047	Truncation 2_MHAS	0.1		20.75	F9	0.042	M468D_MH	0.4		20.75	F6	0.038	WT_MH	0.4
23.63	E11	0.055	Truncation 2_MTB	0.1		23.63	E11	0.055	Truncation 2_MHAS	0.1		23.63	F9	0.045	M468D_MH	0.4		23.63	F6	0.039	WT_MH	0.4
27.38	E11	0.081	Truncation 2_MTB	0.1		27.38	E11	0.081	Truncation 2_MHAS	0.1		27.38	F9	0.049	M468D_MH	0.4		27.38	F6	0.039	WT_MH	0.4
40.85	E11	0.275	Truncation 2_MTB	0.1		40.85	E11	0.275	Truncation 2_MHAS	0.1		40.85	F9	0.138	M468D_MH	0.4		40.85	F6	0.039	WT_MH	0.4
47.32	E11	0.281	Truncation 2_MTB	0.1		47.32	E11	0.281	Truncation 2_MHAS	0.1		47.32	F9	0.24	M468D_MH	0.4		47.32	F6	0.039	WT_MH	0.4
17.6	F2	0.039	E147Q_MTB	0.1		17.6	E12	0.039	Media	0.1		17.6	F12	0.04	L299D_MH	0.4		17.6	F7	0.039	Δβ-HP_MH	0.4
20.75	F2	0.041	E147Q_MTB	0.1		20.75	E12	0.039	Media	0.1		20.75	F12	0.039	L299D_MH	0.4		20.75	F7	0.038	Δβ-HP_MH	0.4
23.63	F2	0.039	E147Q_MTB	0.1		23.63	E12	0.039	Media	0.1		23.63	F12	0.039	L299D_MH	0.4		23.63	F7	0.039	Δβ-HP_MH	0.4
27.38	F2	0.039	E147Q_MTB	0.1		27.38	E12	0.039	Media	0.1		27.38	F12	0.039	L299D_MH	0.4		27.38	F7	0.04	Δβ-HP_MH	0.4
40.85	F2	0.039	E147Q_MTB	0.1		40.85	E12	0.046	Media	0.1		40.85	F12	0.045	L299D_MH	0.4		40.85	F7	0.045	Δβ-HP_MH	0.4
47.32	F2	0.039	E147Q_MTB	0.1		47.32	E12	0.067	Media	0.1		47.32	F12	0.065	L299D_MH	0.4		47.32	F7	0.063	Δβ-HP_MH	0.4
17.6	F3	0.04	R417A_MTB	0.1		17.6	F2	0.039	E157Q_MH	0.1		17.6	G2	0.04	ΔAB_MH	0.1		17.6	F9	0.042	I165E_MH	0.4
20.75	F3	0.039	R417A_MTB	0.1		20.75	F2	0.041	E157Q_MH	0.1		20.75	G2	0.039	ΔAB_MH	0.1		20.75	F9	0.042	I165E_MH	0.4
23.63	F3	0.039	R417A_MTB	0.1		23.63	F2	0.039	E157Q_MH	0.1		23.63	G2	0.039	ΔAB_MH	0.1		23.63	F9	0.045	I165E_MH	0.4
27.38	F3	0.039	R417A_MTB	0.1		27.38	F2	0.039	E157Q_MH	0.1		27.38	G2	0.039	ΔAB_MH	0.1		27.38	F9	0.049	I165E_MH	0.4
40.85	F3	0.039	R417A_MTB	0.1		40.85	F2	0.039	E157Q_MH	0.1		40.85	G2	0.039	ΔAB_MH	0.1		40.85	F9	0.138	I165E_MH	0.4
47.32	F3	0.039	R417A_MTB	0.1		47.32	F2	0.039	E157Q_MH	0.1		47.32	G2	0.039	ΔAB_MH	0.1		47.32	F9	0.24	I165E_MH	0.4
17.6	F4	0.039	Δβ-HP_MTB	0.1		17.6	F3	0.04	R426A_MH	0.1		17.6	G3	0.04	WT_MH	0.4		17.6	F10	0.039	L431E_MH	0.4
20.75	F4	0.039	Δβ-HP_MTB	0.1		20.75	F3	0.039	R426A_MH	0.1		20.75	G3	0.039	WT_MH	0.4		20.75	F10	0.039	L431E_MH	0.4
23.63	F4	0.039	Δβ-HP_MTB	0.1		23.63	F3	0.039	R426A_MH	0.1		23.63	G3	0.039	WT_MH	0.4		23.63	F10	0.039	L431E_MH	0.4
27.38	F4	0.039	Δβ-HP_MTB	0.1		27.38	F3	0.039	R426A_MH	0.1		27.38	G3	0.039	WT_MH	0.4		27.38	F10	0.039	L431E_MH	0.4
40.85	F4	0.039	Δβ-HP_MTB	0.1		40.85	F3	0.039	R426A_MH	0.1		40.85	G3	0.039	WT_MH	0.4		40.85	F10	0.04	L431E_MH	0.4
47.32	F4	0.041	Δβ-HP_MTB	0.1		47.32	F3	0.039	R426A_MH	0.1		47.32	G3	0.039	WT_MH	0.4		47.32	F10	0.045	L431E_MH	0.4
17.6	F5	0.039	D22N_MTB	0.1		17.6	F4	0.039	Δβ-HP_MH	0.1		17.6	G4	0.039	T479A_MH	0.4		17.6	G4	0.039	Δβ-HP_MTB	0.4
20.75	F5	0.039	D22N_MTB	0.1		20.75	F4	0.039	Δβ-HP_MH	0.1		20.75	G4	0.039	T479A_MH	0.4		20.75	G4	0.039	Δβ-HP_MTB	0.4
23.63	F5	0.039	D22N_MTB	0.1		23.63	F4	0.039	Δβ-HP_MH	0.1		23.63	G4	0.039	T479A_MH	0.4		23.63	G4	0.039	Δβ-HP_MTB	0.4
27.38	F5	0.039	D22N_MTB	0.1		27.38	F4	0.039	Δβ-HP_MH	0.1		27.38	G4	0.039	T479A_MH	0.4		27.38	G4	0.039	Δβ-HP_MTB	0.4
40.85	F5	0.039	D22N_MTB	0.1		40.85	F4	0.039	Δβ-HP_MH	0.1		40.85	G4	0.04	T479A_MH	0.4		40.85	G4	0.04	Δβ-HP_MTB	0.4
47.32	F5	0.039	D22N_MTB	0.1		47.32	F4	0.041	Δβ-HP_MH	0.1		47.32	G4	0.043	T479A_MH	0.4		47.32	G4	0.043	Δβ-HP_MTB	0.4
17.6	F7	0.039	L155E_MTB	0.1		17.6	F5	0.039	D35N_MH	0.1		17.6	G5	0.039	T479E_MH	0.4		17.6	G5	0.039	L422E_MTB	0.4
20.75	F7	0.038	L155E_MTB	0.1		20.75	F5	0.039	D35N_MH	0.1		20.75	G5	0.039	T479E_MH	0.4		20.75	G5	0.039	L422E_MTB	0.4
23.63	F7	0.039	L155E_MTB	0.1		23.63	F5	0.039	D35N_MH	0.1		23.63	G5	0.039	T479E_MH	0.4		23.63	G5	0.039	L422E_MTB	0.4
27.38	F7	0.04	L155E_MTB	0.1		27.38	F5	0.039	D35N_MH	0.1		27.38	G5	0.039	T479E_MH	0.4		27.38	G5	0.039	L422E_MTB	0.4
40.85	F7	0.045	L155E_MTB	0.1		40.85	F5	0.039	D35N_MH	0.1		40.85	G5	0.039	T479E_MH	0.4		40.85	G5	0.039	L422E_MTB	0.4
47.32	F7	0.063	L155E_MTB	0.1		47.32	F5	0.039	D35N_MH	0.1		47.32	G5	0.039	T479E_MH	0.4		47.32	G5	0.039	L422E_MTB	0.4
17.6	F8	0.04	G140D_MTB	0.1		17.6	F7	0.039	I165E_MH	0.1		17.6	G6	0.039	Y483A_MH	0.4		17.6	G6	0.039	WT_MH	0.4
20.75	F8	0.039	G140D_MTB	0.1		20.75	F7	0.038	I165E_MH	0.1		20.75	G6	0.039	Y483A_MH	0.4		20.75	G6	0.039	WT_MH	0.4
23.63	F8	0.039	G140D_MTB	0.1		23.63	F7	0.039	I165E_MH	0.1		23.63	G6	0.039	Y483A_MH	0.4		23.63	G6	0.039	WT_MH	0.4
27.38	F8	0.039	G140D_MTB	0.1		27.38	F7	0.04	I165E_MH	0.1		27.38	G6	0.039	Y483A_MH	0.4		27.38	G6	0.039	WT_MH	0.4
40.85	F8	0.046	G140D_MTB	0.1		40.85	F7	0.045	I165E_MH	0.1		40.85	G6	0.039	Y483A_MH	0.4		40.85	G6	0.039	WT_MH	0.4
47.32	F8	0.061	G140D_MTB	0.1		47.32	F7	0.063	I165E_MH	0.1		47.32	G6	0.039	Y483A_MH	0.4		47.32	G6	0.039	WT_MH	0.4
17.6	F9	0.042	L422E_MTB	0.1		17.6	F8	0.04	G150D_MH	0.1		17.6	G7	0.04	Y483E_MH	0.4		17.6	G7	0.04	Δβ-HP_MH	0.4
20.75	F9	0.042	L422E_MTB	0.1		20.75	F8	0.039	G150D_MH	0.1		20.75	G7	0.039	Y483E_MH	0.4		20.75	G7	0.039	Δβ-HP_MH	0.4
23.63	F9	0.045	L422E_MTB	0.1		23.63	F8	0.039	G150D_MH	0.1		23.63	G7	0.039	Y483E_MH	0.4		23.63	G7	0.039	Δβ-HP_MH	0.4
27.38	F9	0.049	L422E_MTB	0.1		27.38	F8	0.039	G150D_MH	0.1		27.38	G7	0.04	Y483E_MH	0.4		27.38	G7	0.04	Δβ-HP_MH	0.4
40.85	F9	0.138	L422E_MTB	0.1		40.85	F8	0.046	G150D_MH	0.1		40.85	G7	0.046	Y483E_MH	0.4		40.85	G7	0.046	Δβ-HP_MH	0.4
47.32	F9	0.24	L422E_MTB	0.1		47.32	F8	0.061	G150D_MH	0.1		47.32	G7	0.067	Y483E_MH	0.4		47.32	G7	0.067	Δβ-HP_MH	0.4
17.6	F10	0.039	A411D_MTB	0.1		17.6	F9	0.042	L431E_MH	0.1		17.6	G8	0.039	M468K_MH	0.4		17.6	G9	0.041	I165E_MH	0.4
20.75	F10	0.039	A411D_MTB	0.1		20.75	F9	0.042	L431E_MH	0.1		20.75	G8	0.039	M468K_MH	0.4		20.75	G9	0.042	I165E_MH	0.4
23.63	F10	0.039	A411D_MTB	0.1		23.63	F9	0.045	L431E_MH	0.1		23.63	G8	0.039	M468K_MH	0.4		23.63	G9	0.045	I165E_MH	0.4
27.38	F10	0.039	A411D_MTB	0.1		27.38	F9	0.049	L431E_MH	0.1		27.38	G8	0.039	M468K_MH	0.4		27.38	G9	0.049	I165E_MH	0.4
40.85	F10	0.04	A411D_MTB	0.1		40.85	F9	0.138	L431E_MH	0.1		40.85	G8	0.045	M468K_MH	0.4		40.85	G9	0.126	I165E_MH	0.4
47.32	F10	0.045	A411D_MTB	0.1		47.32	F9	0.24	L431E_MH	0.1		47.32	G8	0.06	M468K_MH	0.4		47.32	G9	0.226	I165E_MH	0.4
17.6	F11	0.043	Truncation 2_MTB	0.1		17.6	F10	0.039	A420D_MH	0.1		17.6	G9	0.041	M468D_MH	0.4		17.6	G10	0.039	L431E_MH	0.4
20.75	F11	0.047	Truncation 2_MTB	0.1		20.75	F10	0.039	A420D_MH	0.1		20.75	G9	0.042	M468D_MH	0.4		20.75	G10	0.039	L431E_MH	0.4
23.63	F11	0.058	Truncation 2_MTB	0.1		23.63	F10	0.039	A420D_MH	0.1		23.63	G9	0.045	M468D_MH	0.4		23.63	G10	0.039	L431E_MH	0.4
27.38	F11	0.074	Truncation 2_MTB	0.1		27.38	F10	0.039	A420D_MH	0.1		27.38	G9	0.049	M468D_MH	0.4		27.38	G10	0.039	L431E_MH	0.4
40.85	F11	0.265	Truncation 2_MTB	0.1		40.85	F10	0.04	A420D_MH	0.1		40.85	G9	0.126	M468D_MH	0.4		40.85	G10	0.04	L431E_MH	0.4
47.32	F11	0.281	Truncation 2_MTB	0.1		47.32	F10	0.045	A420D_MH	0.1		47.32	G9	0.226	M468D_MH	0.4		47.32	G10	0.045	L431E_MH	0.4
17.6	G2	0.04	E147Q_MTB	0.1		17.6	F11	0.043	Truncation 2_MHAS	0.1		17.6	G12	0.04	L299D_MH	0.4		17.6	H4	0.039	Δβ-HP_MTB	0.4
20.75	G2	0.039	E147Q_MTB	0.1		20.75	F11	0.047	Truncation 2_MHAS	0.1		20.75	G12	0.039	L299D_MH	0.4		20.75	H4	0.039	Δβ-HP_MTB	0.4
23.63	G2	0.039	E147Q_MTB	0.1		23.63	F11	0.058	Truncation 2_MHAS	0.1		23.63	G12	0.039	L299D_MH	0.4		23.63	H4	0.039	Δβ-HP_MTB	0.4
27.38	G2	0.039	E147Q_MTB	0.1		27.38	F11	0.074	Truncation 2_MHAS	0.1		27.38	G12	0.039	L299D_MH	0.4		27.38	H4	0.04	Δβ-HP_MTB	0.4
40.85	G2	0.039	E147Q_MTB	0.1		40.85	F11	0.265	Truncation 2_MHAS	0.1		40.85	G12	0.049	L299D_MH	0.4		40.85	H4	0.04	Δβ-HP_MTB	0.4
47.32	G2	0.039	E147Q_MTB	0.1		47.32	F11	0.281	Truncation 2_MHAS	0.1		47.32	G12	0.065	L299D_MH	0.4		47.32	H4	0.042	Δβ-HP_MTB	0.4
17.6	G3	0.04	R417A_MTB	0.1		17.6	F12	0.04	Media	0.1		17.6	H2	0.039	ΔAB_MH	0.1		17.6	H5	0.039	L422E_MTB	0.4
20.75	G3	0.039	R417A_MTB	0.1		20.75	F12	0.039	Media	0.1		20.75	H2	0.04	ΔAB_MH	0.1		20.75	H5	0.039	L422E_MTB	0.4
23.63	G3	0.039	R417A_MTB	0.1		23.63	F12	0.039	Media	0.1		23.63	H2	0.04	ΔAB_MH	0.1		23.63	H5	0.039	L422E_MTB	0.4
27.38	G3	0.039	R417A_MTB	0.1		27.38	F12	0.039	Media	0.1		27.38	H2	0.04	ΔAB_MH	0.1		27.38	H5	0.039	L422E_MTB	0.4
40.85	G3	0.039	R417A_MTB	0.1		40.85	F12	0.045	Media	0.1		40.85	H2	0.039	ΔAB_MH	0.1		40.85	H5	0.039	L422E_MTB	0.4
47.32	G3	0.039	R417A_MTB	0.1		47.32	F12	0.065	Media	0.1		47.32	H2	0.04	ΔAB_MH	0.1		47.32	H5	0.039	L422E_MTB	0.4
17.6	G4	0.039	Δβ-HP_MTB	0.1		17.6	G2	0.04	E157Q_MH	0.1		17.6	H3	0.04	WT_MH	0.4		17.6	H6	0.039	WT_MH	0.4
20.75	G4	0.039	Δβ-HP_MTB	0.1		20.75	G2	0.039	E157Q_MH	0.1		20.75	H3	0.039	WT_MH	0.4		20.75	H6	0.039	WT_MH	0.4
23.63	G4	0.039	Δβ-HP_MTB	0.1		23.63	G2	0.039	E157Q_MH	0.1		23.63	H3	0.039	WT_MH	0.4		23.63	H6	0.039	WT_MH	0.4
27.38	G4	0.039	Δβ-HP_MTB	0.1		27.38	G2	0.039	E157Q_MH	0.1		27.38	H3	0.039	WT_MH	0.4		27.38	H6	0.04	WT_MH	0.4
40.85	G4	0.04	Δβ-HP_MTB	0.1		40.85	G2	0.039	E157Q_MH	0.1		40.85	H3	0.039	WT_MH	0.4		40.85	H6	0.039	WT_MH	0.4
47.32	G4	0.043	Δβ-HP_MTB	0.1		47.32	G2	0.039	E157Q_MH	0.1		47.32	H3	0.039	WT_MH	0.4		47.32	H6	0.039	WT_MH	0.4
17.6	G5	0.039	D22N_MTB	0.1		17.6	G3	0.04	R426A_MH	0.1		17.6	H4	0.039	T479A_MH	0.4		17.6	H7	0.04	Δβ-HP_MH	0.4
20.75	G5	0.039	D22N_MTB	0.1		20.75	G3	0.039	R426A_MH	0.1		20.75	H4	0.039	T479A_MH	0.4		20.75	H7	0.039	Δβ-HP_MH	0.4
23.63	G5	0.039	D22N_MTB	0.1		23.63	G3	0.039	R426A_MH	0.1		23.63	H4	0.039	T479A_MH	0.4		23.63	H7	0.04	Δβ-HP_MH	0.4
27.38	G5	0.039	D22N_MTB	0.1		27.38	G3	0.039	R426A_MH	0.1		27.38	H4	0.04	T479A_MH	0.4		27.38	H7	0.04	Δβ-HP_MH	0.4
40.85	G5	0.039	D22N_MTB	0.1		40.85	G3	0.039	R426A_MH	0.1		40.85	H4	0.04	T479A_MH	0.4		40.85	H7	0.048	Δβ-HP_MH	0.4
47.32	G5	0.039	D22N_MTB	0.1		47.32	G3	0.039	R426A_MH	0.1		47.32	H4	0.042	T479A_MH	0.4		47.32	H7	0.068	Δβ-HP_MH	0.4
17.6	G7	0.04	L155E_MTB	0.1		17.6	G4	0.039	Δβ-HP_MH	0.1		17.6	H5	0.039	T479E_MH	0.4		17.6	H9	0.042	I165E_MH	0.4
20.75	G7	0.039	L155E_MTB	0.1		20.75	G4	0.039	Δβ-HP_MH	0.1		20.75	H5	0.039	T479E_MH	0.4		20.75	H9	0.043	I165E_MH	0.4
23.63	G7	0.039	L155E_MTB	0.1		23.63	G4	0.039	Δβ-HP_MH	0.1		23.63	H5	0.039	T479E_MH	0.4		23.63	H9	0.045	I165E_MH	0.4
27.38	G7	0.04	L155E_MTB	0.1		27.38	G4	0.039	Δβ-HP_MH	0.1		27.38	H5	0.039	T479E_MH	0.4		27.38	H9	0.05	I165E_MH	0.4
40.85	G7	0.046	L155E_MTB	0.1		40.85	G4	0.04	Δβ-HP_MH	0.1		40.85	H5	0.039	T479E_MH	0.4		40.85	H9	0.137	I165E_MH	0.4
47.32	G7	0.067	L155E_MTB	0.1		47.32	G4	0.043	Δβ-HP_MH	0.1		47.32	H5	0.039	T479E_MH	0.4		47.32	H9	0.245	I165E_MH	0.4
17.6	G8	0.039	G140D_MTB	0.1		17.6	G5	0.039	D35N_MH	0.1		17.6	H6	0.039	Y483A_MH	0.4		17.6	H10	0.04	L431E_MH	0.4
20.75	G8	0.039	G140D_MTB	0.1		20.75	G5	0.039	D35N_MH	0.1		20.75	H6	0.039	Y483A_MH	0.4		20.75	H10	0.039	L431E_MH	0.4
23.63	G8	0.039	G140D_MTB	0.1		23.63	G5	0.039	D35N_MH	0.1		23.63	H6	0.039	Y483A_MH	0.4		23.63	H10	0.039	L431E_MH	0.4
27.38	G8	0.039	G140D_MTB	0.1		27.38	G5	0.039	D35N_MH	0.1		27.38	H6	0.04	Y483A_MH	0.4		27.38	H10	0.039	L431E_MH	0.4
40.85	G8	0.045	G140D_MTB	0.1		40.85	G5	0.039	D35N_MH	0.1		40.85	H6	0.039	Y483A_MH	0.4		40.85	H10	0.04	L431E_MH	0.4
47.32	G8	0.06	G140D_MTB	0.1		47.32	G5	0.039	D35N_MH	0.1		47.32	H6	0.039	Y483A_MH	0.4		47.32	H10	0.044	L431E_MH	0.4
17.6	G9	0.041	L422E_MTB	0.1		17.6	G7	0.04	I165E_MH	0.1		17.6	H7	0.04	Y483E_MH	0.4
20.75	G9	0.042	L422E_MTB	0.1		20.75	G7	0.039	I165E_MH	0.1		20.75	H7	0.039	Y483E_MH	0.4
23.63	G9	0.045	L422E_MTB	0.1		23.63	G7	0.039	I165E_MH	0.1		23.63	H7	0.04	Y483E_MH	0.4
27.38	G9	0.049	L422E_MTB	0.1		27.38	G7	0.04	I165E_MH	0.1		27.38	H7	0.04	Y483E_MH	0.4
40.85	G9	0.126	L422E_MTB	0.1		40.85	G7	0.046	I165E_MH	0.1		40.85	H7	0.048	Y483E_MH	0.4
47.32	G9	0.226	L422E_MTB	0.1		47.32	G7	0.067	I165E_MH	0.1		47.32	H7	0.068	Y483E_MH	0.4
17.6	G10	0.039	A411D_MTB	0.1		17.6	G8	0.039	G150D_MH	0.1		17.6	H8	0.039	M468K_MH	0.4
20.75	G10	0.039	A411D_MTB	0.1		20.75	G8	0.039	G150D_MH	0.1		20.75	H8	0.039	M468K_MH	0.4
23.63	G10	0.039	A411D_MTB	0.1		23.63	G8	0.039	G150D_MH	0.1		23.63	H8	0.04	M468K_MH	0.4
27.38	G10	0.039	A411D_MTB	0.1		27.38	G8	0.039	G150D_MH	0.1		27.38	H8	0.04	M468K_MH	0.4
40.85	G10	0.04	A411D_MTB	0.1		40.85	G8	0.045	G150D_MH	0.1		40.85	H8	0.043	M468K_MH	0.4
47.32	G10	0.045	A411D_MTB	0.1		47.32	G8	0.06	G150D_MH	0.1		47.32	H8	0.061	M468K_MH	0.4
17.6	G11	0.043	Truncation 2_MTB	0.1		17.6	G9	0.041	L431E_MH	0.1		17.6	H9	0.042	M468D_MH	0.4
20.75	G11	0.046	Truncation 2_MTB	0.1		20.75	G9	0.042	L431E_MH	0.1		20.75	H9	0.043	M468D_MH	0.4
23.63	G11	0.058	Truncation 2_MTB	0.1		23.63	G9	0.045	L431E_MH	0.1		23.63	H9	0.045	M468D_MH	0.4
27.38	G11	0.074	Truncation 2_MTB	0.1		27.38	G9	0.049	L431E_MH	0.1		27.38	H9	0.05	M468D_MH	0.4
40.85	G11	0.279	Truncation 2_MTB	0.1		40.85	G9	0.126	L431E_MH	0.1		40.85	H9	0.137	M468D_MH	0.4
47.32	G11	0.28	Truncation 2_MTB	0.1		47.32	G9	0.226	L431E_MH	0.1		47.32	H9	0.245	M468D_MH	0.4
17.6	H2	0.039	E147Q_MTB	0.1		17.6	G10	0.039	A420D_MH	0.1		17.6	H12	0.039	L299D_MH	0.4
20.75	H2	0.04	E147Q_MTB	0.1		20.75	G10	0.039	A420D_MH	0.1		20.75	H12	0.042	L299D_MH	0.4
23.63	H2	0.04	E147Q_MTB	0.1		23.63	G10	0.039	A420D_MH	0.1		23.63	H12	0.041	L299D_MH	0.4
27.38	H2	0.04	E147Q_MTB	0.1		27.38	G10	0.039	A420D_MH	0.1		27.38	H12	0.041	L299D_MH	0.4
40.85	H2	0.039	E147Q_MTB	0.1		40.85	G10	0.04	A420D_MH	0.1		40.85	H12	0.044	L299D_MH	0.4
47.32	H2	0.04	E147Q_MTB	0.1		47.32	G10	0.045	A420D_MH	0.1		47.32	H12	0.062	L299D_MH	0.4
17.6	H3	0.04	R417A_MTB	0.1		17.6	G11	0.043	Truncation 2_MHAS	0.1
20.75	H3	0.039	R417A_MTB	0.1		20.75	G11	0.046	Truncation 2_MHAS	0.1
23.63	H3	0.039	R417A_MTB	0.1		23.63	G11	0.058	Truncation 2_MHAS	0.1
27.38	H3	0.039	R417A_MTB	0.1		27.38	G11	0.074	Truncation 2_MHAS	0.1
40.85	H3	0.039	R417A_MTB	0.1		40.85	G11	0.279	Truncation 2_MHAS	0.1
47.32	H3	0.039	R417A_MTB	0.1		47.32	G11	0.28	Truncation 2_MHAS	0.1
17.6	H4	0.039	Δβ-HP_MTB	0.1		17.6	G12	0.04	Media	0.1
20.75	H4	0.039	Δβ-HP_MTB	0.1		20.75	G12	0.039	Media	0.1
23.63	H4	0.039	Δβ-HP_MTB	0.1		23.63	G12	0.039	Media	0.1
27.38	H4	0.04	Δβ-HP_MTB	0.1		27.38	G12	0.039	Media	0.1
40.85	H4	0.04	Δβ-HP_MTB	0.1		40.85	G12	0.049	Media	0.1
47.32	H4	0.042	Δβ-HP_MTB	0.1		47.32	G12	0.065	Media	0.1
17.6	H5	0.039	D22N_MTB	0.1		17.6	H2	0.039	E157Q_MH	0.1
20.75	H5	0.039	D22N_MTB	0.1		20.75	H2	0.04	E157Q_MH	0.1
23.63	H5	0.039	D22N_MTB	0.1		23.63	H2	0.04	E157Q_MH	0.1
27.38	H5	0.039	D22N_MTB	0.1		27.38	H2	0.04	E157Q_MH	0.1
40.85	H5	0.039	D22N_MTB	0.1		40.85	H2	0.039	E157Q_MH	0.1
47.32	H5	0.039	D22N_MTB	0.1		47.32	H2	0.04	E157Q_MH	0.1
17.6	H7	0.04	L155E_MTB	0.1		17.6	H3	0.04	R426A_MH	0.1
20.75	H7	0.039	L155E_MTB	0.1		20.75	H3	0.039	R426A_MH	0.1
23.63	H7	0.04	L155E_MTB	0.1		23.63	H3	0.039	R426A_MH	0.1
27.38	H7	0.04	L155E_MTB	0.1		27.38	H3	0.039	R426A_MH	0.1
40.85	H7	0.048	L155E_MTB	0.1		40.85	H3	0.039	R426A_MH	0.1
47.32	H7	0.068	L155E_MTB	0.1		47.32	H3	0.039	R426A_MH	0.1
17.6	H8	0.039	G140D_MTB	0.1		17.6	H4	0.039	Δβ-HP_MH	0.1
20.75	H8	0.039	G140D_MTB	0.1		20.75	H4	0.039	Δβ-HP_MH	0.1
23.63	H8	0.04	G140D_MTB	0.1		23.63	H4	0.039	Δβ-HP_MH	0.1
27.38	H8	0.04	G140D_MTB	0.1		27.38	H4	0.04	Δβ-HP_MH	0.1
40.85	H8	0.043	G140D_MTB	0.1		40.85	H4	0.04	Δβ-HP_MH	0.1
47.32	H8	0.061	G140D_MTB	0.1		47.32	H4	0.042	Δβ-HP_MH	0.1
17.6	H9	0.042	L422E_MTB	0.1		17.6	H5	0.039	D35N_MH	0.1
20.75	H9	0.043	L422E_MTB	0.1		20.75	H5	0.039	D35N_MH	0.1
23.63	H9	0.045	L422E_MTB	0.1		23.63	H5	0.039	D35N_MH	0.1
27.38	H9	0.05	L422E_MTB	0.1		27.38	H5	0.039	D35N_MH	0.1
40.85	H9	0.137	L422E_MTB	0.1		40.85	H5	0.039	D35N_MH	0.1
47.32	H9	0.245	L422E_MTB	0.1		47.32	H5	0.039	D35N_MH	0.1
17.6	H10	0.04	A411D_MTB	0.1		17.6	H7	0.04	I165E_MH	0.1
20.75	H10	0.039	A411D_MTB	0.1		20.75	H7	0.039	I165E_MH	0.1
23.63	H10	0.039	A411D_MTB	0.1		23.63	H7	0.04	I165E_MH	0.1
27.38	H10	0.039	A411D_MTB	0.1		27.38	H7	0.04	I165E_MH	0.1
40.85	H10	0.04	A411D_MTB	0.1		40.85	H7	0.048	I165E_MH	0.1
47.32	H10	0.044	A411D_MTB	0.1		47.32	H7	0.068	I165E_MH	0.1
17.6	H11	0.044	Truncation 2_MTB	0.1		17.6	H8	0.039	G150D_MH	0.1
20.75	H11	0.048	Truncation 2_MTB	0.1		20.75	H8	0.039	G150D_MH	0.1
23.63	H11	0.057	Truncation 2_MTB	0.1		23.63	H8	0.04	G150D_MH	0.1
27.38	H11	0.079	Truncation 2_MTB	0.1		27.38	H8	0.04	G150D_MH	0.1
40.85	H11	0.267	Truncation 2_MTB	0.1		40.85	H8	0.043	G150D_MH	0.1
47.32	H11	0.279	Truncation 2_MTB	0.1		47.32	H8	0.061	G150D_MH	0.1
						17.6	H9	0.042	L431E_MH	0.1
						20.75	H9	0.043	L431E_MH	0.1
						23.63	H9	0.045	L431E_MH	0.1
						27.38	H9	0.05	L431E_MH	0.1
						40.85	H9	0.137	L431E_MH	0.1
						47.32	H9	0.245	L431E_MH	0.1
						17.6	H10	0.04	A420D_MH	0.1
						20.75	H10	0.039	A420D_MH	0.1
						23.63	H10	0.039	A420D_MH	0.1
						27.38	H10	0.039	A420D_MH	0.1
						40.85	H10	0.04	A420D_MH	0.1
						47.32	H10	0.044	A420D_MH	0.1
						17.6	H11	0.044	Truncation 2_MHAS	0.1
						20.75	H11	0.048	Truncation 2_MHAS	0.1
						23.63	H11	0.057	Truncation 2_MHAS	0.1
						27.38	H11	0.079	Truncation 2_MHAS	0.1
						40.85	H11	0.267	Truncation 2_MHAS	0.1
						47.32	H11	0.279	Truncation 2_MHAS	0.1
						17.6	H12	0.039	Media	0.1
						20.75	H12	0.042	Media	0.1
						23.63	H12	0.041	Media	0.1
						27.38	H12	0.041	Media	0.1
						40.85	H12	0.044	Media	0.1
						47.32	H12	0.062	Media	0.1

## Sheet: MA_Experiment 5
Plate 1						Plate 2						Plate 3
time	well	OD	str	conc		time	well	OD	str	conc		time	well	OD	str	conc
17.48	A1	0.038	Media	0.4		17.58	A1	0.038	Media	0.1		17.55	A1	0.038	Media	0.4
20.48	A1	0.038	Media	0.4		20.58	A1	0.038	Media	0.1		20.55	A1	0.038	Media	0.4
23.6	A1	0.038	Media	0.4		23.67	A1	0.039	Media	0.1		23.65	A1	0.039	Media	0.4
26.31	A1	0.039	Media	0.4		26.62	A1	0.039	Media	0.1		26.57	A1	0.038	Media	0.4
42.22	A1	0.038	Media	0.4		42.47	A1	0.039	Media	0.1		42.45	A1	0.039	Media	0.4
46.3	A1	0.039	Media	0.4		46.43	A1	0.039	Media	0.1		46.42	A1	0.038	Media	0.4
17.48	A2	0.039	EV	0.4		17.58	A2	0.04	EV	0.1		17.55	A2	0.039	EV	0.4
20.48	A2	0.039	EV	0.4		20.58	A2	0.04	EV	0.1		20.55	A2	0.04	EV	0.4
23.6	A2	0.039	EV	0.4		23.67	A2	0.04	EV	0.1		23.65	A2	0.04	EV	0.4
26.31	A2	0.039	EV	0.4		26.62	A2	0.04	EV	0.1		26.57	A2	0.039	EV	0.4
42.22	A2	0.039	EV	0.4		42.47	A2	0.039	EV	0.1		42.45	A2	0.04	EV	0.4
46.3	A2	0.039	EV	0.4		46.43	A2	0.04	EV	0.1		46.42	A2	0.039	EV	0.4
17.48	A3	0.047	WT_MH	0.4		17.58	A3	0.061	WT_MTB	0.1		17.55	A3	0.05	WT_MTB	0.4
20.48	A3	0.052	WT_MH	0.4		20.58	A3	0.081	WT_MTB	0.1		20.55	A3	0.054	WT_MTB	0.4
23.6	A3	0.066	WT_MH	0.4		23.67	A3	0.144	WT_MTB	0.1		23.65	A3	0.063	WT_MTB	0.4
26.31	A3	0.077	WT_MH	0.4		26.62	A3	0.178	WT_MTB	0.1		26.57	A3	0.09	WT_MTB	0.4
42.22	A3	0.302	WT_MH	0.4		42.47	A3	0.21	WT_MTB	0.1		42.45	A3	0.288	WT_MTB	0.4
46.3	A3	0.273	WT_MH	0.4		46.43	A3	0.271	WT_MTB	0.1		46.42	A3	0.282	WT_MTB	0.4
17.48	A4	0.039	D83N_MH	0.4		17.58	A4	0.04	Truncation 1_MTB	0.1		17.55	A4	0.039	Truncation 1_MTB	0.4
20.48	A4	0.039	D83N_MH	0.4		20.58	A4	0.04	Truncation 1_MTB	0.1		20.55	A4	0.039	Truncation 1_MTB	0.4
23.6	A4	0.039	D83N_MH	0.4		23.67	A4	0.041	Truncation 1_MTB	0.1		23.65	A4	0.039	Truncation 1_MTB	0.4
26.31	A4	0.041	D83N_MH	0.4		26.62	A4	0.04	Truncation 1_MTB	0.1		26.57	A4	0.04	Truncation 1_MTB	0.4
42.22	A4	0.039	D83N_MH	0.4		42.47	A4	0.062	Truncation 1_MTB	0.1		42.45	A4	0.042	Truncation 1_MTB	0.4
46.3	A4	0.039	D83N_MH	0.4		46.43	A4	0.055	Truncation 1_MTB	0.1		46.42	A4	0.039	Truncation 1_MTB	0.4
17.48	A5	0.041	L431E_MH	0.4		17.58	A5	0.044	D70N_MTB	0.1		17.55	A5	0.039	D70N_MTB	0.4
20.48	A5	0.042	L431E_MH	0.4		20.58	A5	0.039	D70N_MTB	0.1		20.55	A5	0.039	D70N_MTB	0.4
23.6	A5	0.043	L431E_MH	0.4		23.67	A5	0.039	D70N_MTB	0.1		23.65	A5	0.039	D70N_MTB	0.4
26.31	A5	0.045	L431E_MH	0.4		26.62	A5	0.039	D70N_MTB	0.1		26.57	A5	0.039	D70N_MTB	0.4
42.22	A5	0.156	L431E_MH	0.4		42.47	A5	0.039	D70N_MTB	0.1		42.45	A5	0.039	D70N_MTB	0.4
46.3	A5	0.204	L431E_MH	0.4		46.43	A5	0.039	D70N_MTB	0.1		46.42	A5	0.039	D70N_MTB	0.4
17.48	A6	0.038	T479A_MH	0.4		17.58	A6	0.039	Truncation 2_MTB	0.1		17.55	A6	0.039	Y464A_MTB	0.4
20.48	A6	0.039	T479A_MH	0.4		20.58	A6	0.04	Truncation 2_MTB	0.1		20.55	A6	0.039	Y464A_MTB	0.4
23.6	A6	0.039	T479A_MH	0.4		23.67	A6	0.039	Truncation 2_MTB	0.1		23.65	A6	0.039	Y464A_MTB	0.4
26.31	A6	0.039	T479A_MH	0.4		26.62	A6	0.039	Truncation 2_MTB	0.1		26.57	A6	0.04	Y464A_MTB	0.4
42.22	A6	0.044	T479A_MH	0.4		42.47	A6	0.046	Truncation 2_MTB	0.1		42.45	A6	0.078	Y464A_MTB	0.4
46.3	A6	0.051	T479A_MH	0.4		46.43	A6	0.039	Truncation 2_MTB	0.1		46.42	A6	0.112	Y464A_MTB	0.4
17.48	A7	0.046	T479E_MH	0.4		17.58	A7	0.054	Y464E_MTB	0.1		17.55	A7	0.043	Y464E_MTB	0.4
20.48	A7	0.05	T479E_MH	0.4		20.58	A7	0.068	Y464E_MTB	0.1		20.55	A7	0.044	Y464E_MTB	0.4
23.6	A7	0.055	T479E_MH	0.4		23.67	A7	0.091	Y464E_MTB	0.1		23.65	A7	0.045	Y464E_MTB	0.4
26.31	A7	0.066	T479E_MH	0.4		26.62	A7	0.116	Y464E_MTB	0.1		26.57	A7	0.05	Y464E_MTB	0.4
42.22	A7	0.286	T479E_MH	0.4		42.47	A7	0.297	Y464E_MTB	0.1		42.45	A7	0.17	Y464E_MTB	0.4
46.3	A7	0.269	T479E_MH	0.4		46.43	A7	0.269	Y464E_MTB	0.1		46.42	A7	0.238	Y464E_MTB	0.4
17.48	A8	0.045	Y483A_MH	0.4		17.58	A8	0.055	F468A_MTB	0.1		17.55	A8	0.043	F468A_MTB	0.4
20.48	A8	0.048	Y483A_MH	0.4		20.58	A8	0.066	F468A_MTB	0.1		20.55	A8	0.047	F468A_MTB	0.4
23.6	A8	0.055	Y483A_MH	0.4		23.67	A8	0.096	F468A_MTB	0.1		23.65	A8	0.043	F468A_MTB	0.4
26.31	A8	0.069	Y483A_MH	0.4		26.62	A8	0.125	F468A_MTB	0.1		26.57	A8	0.044	F468A_MTB	0.4
42.22	A8	0.286	Y483A_MH	0.4		42.47	A8	0.282	F468A_MTB	0.1		42.45	A8	0.054	F468A_MTB	0.4
46.3	A8	0.273	Y483A_MH	0.4		46.43	A8	0.266	F468A_MTB	0.1		46.42	A8	0.055	F468A_MTB	0.4
17.48	A9	0.042	Y483E_MH	0.4		17.58	A9	0.04	G140D_MTB	0.1		17.55	A9	0.039	F468E_MTB	0.4
20.48	A9	0.041	Y483E_MH	0.4		20.58	A9	0.04	G140D_MTB	0.1		20.55	A9	0.039	F468E_MTB	0.4
23.6	A9	0.046	Y483E_MH	0.4		23.67	A9	0.04	G140D_MTB	0.1		23.65	A9	0.039	F468E_MTB	0.4
26.31	A9	0.05	Y483E_MH	0.4		26.62	A9	0.039	G140D_MTB	0.1		26.57	A9	0.039	F468E_MTB	0.4
42.22	A9	0.159	Y483E_MH	0.4		42.47	A9	0.039	G140D_MTB	0.1		42.45	A9	0.039	F468E_MTB	0.4
46.3	A9	0.231	Y483E_MH	0.4		46.43	A9	0.039	G140D_MTB	0.1		46.42	A9	0.039	F468E_MTB	0.4
17.48	A10	0.039	M468K_MH	0.4		17.58	A10	0.05	L422E_MTB	0.1		17.55	A10	0.046	L453K_MTB	0.4
20.48	A10	0.039	M468K_MH	0.4		20.58	A10	0.061	L422E_MTB	0.1		20.55	A10	0.045	L453K_MTB	0.4
23.6	A10	0.039	M468K_MH	0.4		23.67	A10	0.092	L422E_MTB	0.1		23.65	A10	0.049	L453K_MTB	0.4
26.31	A10	0.039	M468K_MH	0.4		26.62	A10	0.131	L422E_MTB	0.1		26.57	A10	0.057	L453K_MTB	0.4
42.22	A10	0.049	M468K_MH	0.4		42.47	A10	0.274	L422E_MTB	0.1		42.45	A10	0.25	L453K_MTB	0.4
46.3	A10	0.058	M468K_MH	0.4		46.43	A10	0.293	L422E_MTB	0.1		46.42	A10	0.257	L453K_MTB	0.4
17.48	A11	0.041	M468D_MH	0.4		17.58	A11	0.041	A411D_MTB	0.1		17.55	A11	0.04	L453D_MTB	0.4
20.48	A11	0.041	M468D_MH	0.4		20.58	A11	0.041	A411D_MTB	0.1		20.55	A11	0.04	L453D_MTB	0.4
23.6	A11	0.041	M468D_MH	0.4		23.67	A11	0.041	A411D_MTB	0.1		23.65	A11	0.053	L453D_MTB	0.4
26.31	A11	0.041	M468D_MH	0.4		26.62	A11	0.041	A411D_MTB	0.1		26.57	A11	0.04	L453D_MTB	0.4
42.22	A11	0.046	M468D_MH	0.4		42.47	A11	0.04	A411D_MTB	0.1		42.45	A11	0.044	L453D_MTB	0.4
46.3	A11	0.049	M468D_MH	0.4		46.43	A11	0.04	A411D_MTB	0.1		46.42	A11	0.053	L453D_MTB	0.4
17.48	B1	0.038	Media	0.4		17.58	A12	0.04	L289R_MTB	0.1		17.55	B1	0.038	Media	0.4
20.48	B1	0.039	Media	0.4		20.58	A12	0.039	L289R_MTB	0.1		20.55	B1	0.038	Media	0.4
23.6	B1	0.038	Media	0.4		23.67	A12	0.041	L289R_MTB	0.1		23.65	B1	0.039	Media	0.4
26.31	B1	0.039	Media	0.4		26.62	A12	0.04	L289R_MTB	0.1		26.57	B1	0.038	Media	0.4
42.22	B1	0.039	Media	0.4		42.47	A12	0.04	L289R_MTB	0.1		42.45	B1	0.039	Media	0.4
46.3	B1	0.039	Media	0.4		46.43	A12	0.04	L289R_MTB	0.1		46.42	B1	0.038	Media	0.4
17.48	B2	0.039	EV	0.4		17.58	B1	0.039	Media	0.1		17.55	B2	0.039	EV	0.4
20.48	B2	0.04	EV	0.4		20.58	B1	0.038	Media	0.1		20.55	B2	0.039	EV	0.4
23.6	B2	0.039	EV	0.4		23.67	B1	0.039	Media	0.1		23.65	B2	0.039	EV	0.4
26.31	B2	0.039	EV	0.4		26.62	B1	0.039	Media	0.1		26.57	B2	0.039	EV	0.4
42.22	B2	0.039	EV	0.4		42.47	B1	0.039	Media	0.1		42.45	B2	0.04	EV	0.4
46.3	B2	0.039	EV	0.4		46.43	B1	0.039	Media	0.1		46.42	B2	0.039	EV	0.4
17.48	B3	0.048	WT_MH	0.4		17.58	B2	0.04	EV	0.1		17.55	B3	0.048	WT_MTB	0.4
20.48	B3	0.055	WT_MH	0.4		20.58	B2	0.04	EV	0.1		20.55	B3	0.054	WT_MTB	0.4
23.6	B3	0.062	WT_MH	0.4		23.67	B2	0.041	EV	0.1		23.65	B3	0.058	WT_MTB	0.4
26.31	B3	0.079	WT_MH	0.4		26.62	B2	0.04	EV	0.1		26.57	B3	0.087	WT_MTB	0.4
42.22	B3	0.285	WT_MH	0.4		42.47	B2	0.04	EV	0.1		42.45	B3	0.309	WT_MTB	0.4
46.3	B3	0.266	WT_MH	0.4		46.43	B2	0.04	EV	0.1		46.42	B3	0.298	WT_MTB	0.4
17.48	B4	0.04	D83N_MH	0.4		17.58	B3	0.064	WT_MTB	0.1		17.55	B4	0.039	Truncation 1_MTB	0.4
20.48	B4	0.039	D83N_MH	0.4		20.58	B3	0.085	WT_MTB	0.1		20.55	B4	0.039	Truncation 1_MTB	0.4
23.6	B4	0.039	D83N_MH	0.4		23.67	B3	0.128	WT_MTB	0.1		23.65	B4	0.041	Truncation 1_MTB	0.4
26.31	B4	0.039	D83N_MH	0.4		26.62	B3	0.172	WT_MTB	0.1		26.57	B4	0.039	Truncation 1_MTB	0.4
42.22	B4	0.039	D83N_MH	0.4		42.47	B3	0.285	WT_MTB	0.1		42.45	B4	0.039	Truncation 1_MTB	0.4
46.3	B4	0.039	D83N_MH	0.4		46.43	B3	0.265	WT_MTB	0.1		46.42	B4	0.039	Truncation 1_MTB	0.4
17.48	B5	0.041	L431E_MH	0.4		17.58	B4	0.04	Truncation 1_MTB	0.1		17.55	B5	0.04	D70N_MTB	0.4
20.48	B5	0.041	L431E_MH	0.4		20.58	B4	0.04	Truncation 1_MTB	0.1		20.55	B5	0.039	D70N_MTB	0.4
23.6	B5	0.043	L431E_MH	0.4		23.67	B4	0.041	Truncation 1_MTB	0.1		23.65	B5	0.039	D70N_MTB	0.4
26.31	B5	0.045	L431E_MH	0.4		26.62	B4	0.04	Truncation 1_MTB	0.1		26.57	B5	0.039	D70N_MTB	0.4
42.22	B5	0.15	L431E_MH	0.4		42.47	B4	0.048	Truncation 1_MTB	0.1		42.45	B5	0.039	D70N_MTB	0.4
46.3	B5	0.198	L431E_MH	0.4		46.43	B4	0.052	Truncation 1_MTB	0.1		46.42	B5	0.039	D70N_MTB	0.4
17.48	B6	0.039	T479A_MH	0.4		17.58	B5	0.04	D70N_MTB	0.1		17.55	B6	0.039	Y464A_MTB	0.4
20.48	B6	0.039	T479A_MH	0.4		20.58	B5	0.039	D70N_MTB	0.1		20.55	B6	0.039	Y464A_MTB	0.4
23.6	B6	0.039	T479A_MH	0.4		23.67	B5	0.039	D70N_MTB	0.1		23.65	B6	0.04	Y464A_MTB	0.4
26.31	B6	0.039	T479A_MH	0.4		26.62	B5	0.039	D70N_MTB	0.1		26.57	B6	0.04	Y464A_MTB	0.4
42.22	B6	0.043	T479A_MH	0.4		42.47	B5	0.039	D70N_MTB	0.1		42.45	B6	0.077	Y464A_MTB	0.4
46.3	B6	0.047	T479A_MH	0.4		46.43	B5	0.04	D70N_MTB	0.1		46.42	B6	0.107	Y464A_MTB	0.4
17.48	B7	0.046	T479E_MH	0.4		17.58	B6	0.039	Truncation 2_MTB	0.1		17.55	B7	0.046	Y464E_MTB	0.4
20.48	B7	0.05	T479E_MH	0.4		20.58	B6	0.039	Truncation 2_MTB	0.1		20.55	B7	0.044	Y464E_MTB	0.4
23.6	B7	0.057	T479E_MH	0.4		23.67	B6	0.04	Truncation 2_MTB	0.1		23.65	B7	0.045	Y464E_MTB	0.4
26.31	B7	0.068	T479E_MH	0.4		26.62	B6	0.039	Truncation 2_MTB	0.1		26.57	B7	0.048	Y464E_MTB	0.4
42.22	B7	0.304	T479E_MH	0.4		42.47	B6	0.039	Truncation 2_MTB	0.1		42.45	B7	0.165	Y464E_MTB	0.4
46.3	B7	0.278	T479E_MH	0.4		46.43	B6	0.04	Truncation 2_MTB	0.1		46.42	B7	0.252	Y464E_MTB	0.4
17.48	B8	0.045	Y483A_MH	0.4		17.58	B7	0.054	Y464E_MTB	0.1		17.55	B8	0.046	F468A_MTB	0.4
20.48	B8	0.048	Y483A_MH	0.4		20.58	B7	0.066	Y464E_MTB	0.1		20.55	B8	0.042	F468A_MTB	0.4
23.6	B8	0.054	Y483A_MH	0.4		23.67	B7	0.089	Y464E_MTB	0.1		23.65	B8	0.042	F468A_MTB	0.4
26.31	B8	0.065	Y483A_MH	0.4		26.62	B7	0.123	Y464E_MTB	0.1		26.57	B8	0.043	F468A_MTB	0.4
42.22	B8	0.281	Y483A_MH	0.4		42.47	B7	0.301	Y464E_MTB	0.1		42.45	B8	0.053	F468A_MTB	0.4
46.3	B8	0.27	Y483A_MH	0.4		46.43	B7	0.293	Y464E_MTB	0.1		46.42	B8	0.053	F468A_MTB	0.4
17.48	B9	0.042	Y483E_MH	0.4		17.58	B8	0.054	F468A_MTB	0.1		17.55	B9	0.039	F468E_MTB	0.4
20.48	B9	0.043	Y483E_MH	0.4		20.58	B8	0.067	F468A_MTB	0.1		20.55	B9	0.039	F468E_MTB	0.4
23.6	B9	0.046	Y483E_MH	0.4		23.67	B8	0.091	F468A_MTB	0.1		23.65	B9	0.04	F468E_MTB	0.4
26.31	B9	0.051	Y483E_MH	0.4		26.62	B8	0.124	F468A_MTB	0.1		26.57	B9	0.039	F468E_MTB	0.4
42.22	B9	0.163	Y483E_MH	0.4		42.47	B8	0.304	F468A_MTB	0.1		42.45	B9	0.039	F468E_MTB	0.4
46.3	B9	0.253	Y483E_MH	0.4		46.43	B8	0.288	F468A_MTB	0.1		46.42	B9	0.039	F468E_MTB	0.4
17.48	B10	0.04	M468K_MH	0.4		17.58	B9	0.04	G140D_MTB	0.1		17.55	B10	0.043	L453K_MTB	0.4
20.48	B10	0.039	M468K_MH	0.4		20.58	B9	0.04	G140D_MTB	0.1		20.55	B10	0.046	L453K_MTB	0.4
23.6	B10	0.039	M468K_MH	0.4		23.67	B9	0.042	G140D_MTB	0.1		23.65	B10	0.051	L453K_MTB	0.4
26.31	B10	0.04	M468K_MH	0.4		26.62	B9	0.039	G140D_MTB	0.1		26.57	B10	0.058	L453K_MTB	0.4
42.22	B10	0.049	M468K_MH	0.4		42.47	B9	0.04	G140D_MTB	0.1		42.45	B10	0.249	L453K_MTB	0.4
46.3	B10	0.056	M468K_MH	0.4		46.43	B9	0.04	G140D_MTB	0.1		46.42	B10	0.271	L453K_MTB	0.4
17.48	B11	0.041	M468D_MH	0.4		17.58	B10	0.05	L422E_MTB	0.1		17.55	B11	0.04	L453D_MTB	0.4
20.48	B11	0.04	M468D_MH	0.4		20.58	B10	0.062	L422E_MTB	0.1		20.55	B11	0.04	L453D_MTB	0.4
23.6	B11	0.041	M468D_MH	0.4		23.67	B10	0.089	L422E_MTB	0.1		23.65	B11	0.04	L453D_MTB	0.4
26.31	B11	0.041	M468D_MH	0.4		26.62	B10	0.127	L422E_MTB	0.1		26.57	B11	0.04	L453D_MTB	0.4
42.22	B11	0.045	M468D_MH	0.4		42.47	B10	0.278	L422E_MTB	0.1		42.45	B11	0.047	L453D_MTB	0.4
46.3	B11	0.048	M468D_MH	0.4		46.43	B10	0.292	L422E_MTB	0.1		46.42	B11	0.051	L453D_MTB	0.4
17.48	C1	0.039	Media	0.4		17.58	B11	0.04	A411D_MTB	0.1		17.55	C1	0.039	Media	0.4
20.48	C1	0.039	Media	0.4		20.58	B11	0.041	A411D_MTB	0.1		20.55	C1	0.039	Media	0.4
23.6	C1	0.038	Media	0.4		23.67	B11	0.04	A411D_MTB	0.1		23.65	C1	0.043	Media	0.4
26.31	C1	0.039	Media	0.4		26.62	B11	0.04	A411D_MTB	0.1		26.57	C1	0.039	Media	0.4
42.22	C1	0.039	Media	0.4		42.47	B11	0.04	A411D_MTB	0.1		42.45	C1	0.039	Media	0.4
46.3	C1	0.039	Media	0.4		46.43	B11	0.04	A411D_MTB	0.1		46.42	C1	0.039	Media	0.4
17.48	C2	0.039	EV	0.4		17.58	B12	0.04	L289R_MTB	0.1		17.55	C2	0.039	EV	0.4
20.48	C2	0.039	EV	0.4		20.58	B12	0.04	L289R_MTB	0.1		20.55	C2	0.04	EV	0.4
23.6	C2	0.039	EV	0.4		23.67	B12	0.04	L289R_MTB	0.1		23.65	C2	0.04	EV	0.4
26.31	C2	0.04	EV	0.4		26.62	B12	0.04	L289R_MTB	0.1		26.57	C2	0.039	EV	0.4
42.22	C2	0.04	EV	0.4		42.47	B12	0.04	L289R_MTB	0.1		42.45	C2	0.039	EV	0.4
46.3	C2	0.039	EV	0.4		46.43	B12	0.04	L289R_MTB	0.1		46.42	C2	0.039	EV	0.4
17.48	C3	0.047	WT_MH	0.4		17.58	C1	0.039	Media	0.1		17.55	C3	0.05	WT_MTB	0.4
20.48	C3	0.052	WT_MH	0.4		20.58	C1	0.039	Media	0.1		20.55	C3	0.057	WT_MTB	0.4
23.6	C3	0.06	WT_MH	0.4		23.67	C1	0.039	Media	0.1		23.65	C3	0.059	WT_MTB	0.4
26.31	C3	0.079	WT_MH	0.4		26.62	C1	0.039	Media	0.1		26.57	C3	0.088	WT_MTB	0.4
42.22	C3	0.291	WT_MH	0.4		42.47	C1	0.039	Media	0.1		42.45	C3	0.283	WT_MTB	0.4
46.3	C3	0.279	WT_MH	0.4		46.43	C1	0.039	Media	0.1		46.42	C3	0.28	WT_MTB	0.4
17.48	C4	0.048	D83N_MH	0.4		17.58	C2	0.041	EV	0.1		17.55	C4	0.039	Truncation 1_MTB	0.4
20.48	C4	0.041	D83N_MH	0.4		20.58	C2	0.04	EV	0.1		20.55	C4	0.04	Truncation 1_MTB	0.4
23.6	C4	0.039	D83N_MH	0.4		23.67	C2	0.041	EV	0.1		23.65	C4	0.039	Truncation 1_MTB	0.4
26.31	C4	0.039	D83N_MH	0.4		26.62	C2	0.04	EV	0.1		26.57	C4	0.039	Truncation 1_MTB	0.4
42.22	C4	0.039	D83N_MH	0.4		42.47	C2	0.04	EV	0.1		42.45	C4	0.039	Truncation 1_MTB	0.4
46.3	C4	0.039	D83N_MH	0.4		46.43	C2	0.04	EV	0.1		46.42	C4	0.039	Truncation 1_MTB	0.4
17.48	C5	0.041	L431E_MH	0.4		17.58	C3	0.06	WT_MTB	0.1		17.55	C5	0.039	D70N_MTB	0.4
20.48	C5	0.042	L431E_MH	0.4		20.58	C3	0.082	WT_MTB	0.1		20.55	C5	0.039	D70N_MTB	0.4
23.6	C5	0.043	L431E_MH	0.4		23.67	C3	0.126	WT_MTB	0.1		23.65	C5	0.039	D70N_MTB	0.4
26.31	C5	0.046	L431E_MH	0.4		26.62	C3	0.175	WT_MTB	0.1		26.57	C5	0.039	D70N_MTB	0.4
42.22	C5	0.158	L431E_MH	0.4		42.47	C3	0.277	WT_MTB	0.1		42.45	C5	0.039	D70N_MTB	0.4
46.3	C5	0.201	L431E_MH	0.4		46.43	C3	0.274	WT_MTB	0.1		46.42	C5	0.039	D70N_MTB	0.4
17.48	C6	0.04	T479A_MH	0.4		17.58	C4	0.04	Truncation 1_MTB	0.1		17.55	C6	0.04	Y464A_MTB	0.4
20.48	C6	0.039	T479A_MH	0.4		20.58	C4	0.04	Truncation 1_MTB	0.1		20.55	C6	0.053	Y464A_MTB	0.4
23.6	C6	0.039	T479A_MH	0.4		23.67	C4	0.04	Truncation 1_MTB	0.1		23.65	C6	0.039	Y464A_MTB	0.4
26.31	C6	0.039	T479A_MH	0.4		26.62	C4	0.04	Truncation 1_MTB	0.1		26.57	C6	0.04	Y464A_MTB	0.4
42.22	C6	0.044	T479A_MH	0.4		42.47	C4	0.048	Truncation 1_MTB	0.1		42.45	C6	0.071	Y464A_MTB	0.4
46.3	C6	0.045	T479A_MH	0.4		46.43	C4	0.047	Truncation 1_MTB	0.1		46.42	C6	0.106	Y464A_MTB	0.4
17.48	C7	0.045	T479E_MH	0.4		17.58	C5	0.039	D70N_MTB	0.1		17.55	C7	0.043	Y464E_MTB	0.4
20.48	C7	0.051	T479E_MH	0.4		20.58	C5	0.039	D70N_MTB	0.1		20.55	C7	0.044	Y464E_MTB	0.4
23.6	C7	0.057	T479E_MH	0.4		23.67	C5	0.04	D70N_MTB	0.1		23.65	C7	0.044	Y464E_MTB	0.4
26.31	C7	0.067	T479E_MH	0.4		26.62	C5	0.039	D70N_MTB	0.1		26.57	C7	0.049	Y464E_MTB	0.4
42.22	C7	0.311	T479E_MH	0.4		42.47	C5	0.039	D70N_MTB	0.1		42.45	C7	0.173	Y464E_MTB	0.4
46.3	C7	0.295	T479E_MH	0.4		46.43	C5	0.039	D70N_MTB	0.1		46.42	C7	0.238	Y464E_MTB	0.4
17.48	C8	0.045	Y483A_MH	0.4		17.58	C6	0.04	Truncation 2_MTB	0.1		17.55	C8	0.042	F468A_MTB	0.4
20.48	C8	0.047	Y483A_MH	0.4		20.58	C6	0.043	Truncation 2_MTB	0.1		20.55	C8	0.042	F468A_MTB	0.4
23.6	C8	0.054	Y483A_MH	0.4		23.67	C6	0.039	Truncation 2_MTB	0.1		23.65	C8	0.042	F468A_MTB	0.4
26.31	C8	0.064	Y483A_MH	0.4		26.62	C6	0.039	Truncation 2_MTB	0.1		26.57	C8	0.042	F468A_MTB	0.4
42.22	C8	0.268	Y483A_MH	0.4		42.47	C6	0.039	Truncation 2_MTB	0.1		42.45	C8	0.052	F468A_MTB	0.4
46.3	C8	0.262	Y483A_MH	0.4		46.43	C6	0.04	Truncation 2_MTB	0.1		46.42	C8	0.052	F468A_MTB	0.4
17.48	C9	0.043	Y483E_MH	0.4		17.58	C7	0.054	Y464E_MTB	0.1		17.55	C9	0.039	F468E_MTB	0.4
20.48	C9	0.044	Y483E_MH	0.4		20.58	C7	0.065	Y464E_MTB	0.1		20.55	C9	0.039	F468E_MTB	0.4
23.6	C9	0.046	Y483E_MH	0.4		23.67	C7	0.087	Y464E_MTB	0.1		23.65	C9	0.04	F468E_MTB	0.4
26.31	C9	0.049	Y483E_MH	0.4		26.62	C7	0.117	Y464E_MTB	0.1		26.57	C9	0.039	F468E_MTB	0.4
42.22	C9	0.176	Y483E_MH	0.4		42.47	C7	0.308	Y464E_MTB	0.1		42.45	C9	0.039	F468E_MTB	0.4
46.3	C9	0.264	Y483E_MH	0.4		46.43	C7	0.297	Y464E_MTB	0.1		46.42	C9	0.039	F468E_MTB	0.4
17.48	C10	0.04	M468K_MH	0.4		17.58	C8	0.052	F468A_MTB	0.1		17.55	C10	0.043	L453K_MTB	0.4
20.48	C10	0.04	M468K_MH	0.4		20.58	C8	0.064	F468A_MTB	0.1		20.55	C10	0.045	L453K_MTB	0.4
23.6	C10	0.039	M468K_MH	0.4		23.67	C8	0.093	F468A_MTB	0.1		23.65	C10	0.048	L453K_MTB	0.4
26.31	C10	0.04	M468K_MH	0.4		26.62	C8	0.122	F468A_MTB	0.1		26.57	C10	0.058	L453K_MTB	0.4
42.22	C10	0.048	M468K_MH	0.4		42.47	C8	0.3	F468A_MTB	0.1		42.45	C10	0.248	L453K_MTB	0.4
46.3	C10	0.056	M468K_MH	0.4		46.43	C8	0.275	F468A_MTB	0.1		46.42	C10	0.266	L453K_MTB	0.4
17.48	C11	0.04	M468D_MH	0.4		17.58	C9	0.04	G140D_MTB	0.1		17.55	C11	0.039	L453D_MTB	0.4
20.48	C11	0.04	M468D_MH	0.4		20.58	C9	0.04	G140D_MTB	0.1		20.55	C11	0.039	L453D_MTB	0.4
23.6	C11	0.04	M468D_MH	0.4		23.67	C9	0.04	G140D_MTB	0.1		23.65	C11	0.04	L453D_MTB	0.4
26.31	C11	0.041	M468D_MH	0.4		26.62	C9	0.043	G140D_MTB	0.1		26.57	C11	0.04	L453D_MTB	0.4
42.22	C11	0.044	M468D_MH	0.4		42.47	C9	0.04	G140D_MTB	0.1		42.45	C11	0.044	L453D_MTB	0.4
46.3	C11	0.046	M468D_MH	0.4		46.43	C9	0.039	G140D_MTB	0.1		46.42	C11	0.049	L453D_MTB	0.4
17.48	D1	0.039	Media	0.4		17.58	C10	0.051	L422E_MTB	0.1		17.55	D1	0.041	Media	0.4
20.48	D1	0.039	Media	0.4		20.58	C10	0.064	L422E_MTB	0.1		20.55	D1	0.039	Media	0.4
23.6	D1	0.038	Media	0.4		23.67	C10	0.085	L422E_MTB	0.1		23.65	D1	0.039	Media	0.4
26.31	D1	0.039	Media	0.4		26.62	C10	0.125	L422E_MTB	0.1		26.57	D1	0.039	Media	0.4
42.22	D1	0.039	Media	0.4		42.47	C10	0.271	L422E_MTB	0.1		42.45	D1	0.039	Media	0.4
46.3	D1	0.039	Media	0.4		46.43	C10	0.28	L422E_MTB	0.1		46.42	D1	0.038	Media	0.4
17.48	D2	0.039	EV	0.4		17.58	C11	0.04	A411D_MTB	0.1		17.55	D2	0.039	EV	0.4
20.48	D2	0.039	EV	0.4		20.58	C11	0.041	A411D_MTB	0.1		20.55	D2	0.039	EV	0.4
23.6	D2	0.039	EV	0.4		23.67	C11	0.04	A411D_MTB	0.1		23.65	D2	0.039	EV	0.4
26.31	D2	0.039	EV	0.4		26.62	C11	0.04	A411D_MTB	0.1		26.57	D2	0.039	EV	0.4
42.22	D2	0.039	EV	0.4		42.47	C11	0.04	A411D_MTB	0.1		42.45	D2	0.039	EV	0.4
46.3	D2	0.039	EV	0.4		46.43	C11	0.04	A411D_MTB	0.1		46.42	D2	0.039	EV	0.4
17.48	D3	0.046	WT_MH	0.4		17.58	C12	0.04	L289R_MTB	0.1		17.55	D3	0.045	WT_MTB	0.4
20.48	D3	0.05	WT_MH	0.4		20.58	C12	0.039	L289R_MTB	0.1		20.55	D3	0.049	WT_MTB	0.4
23.6	D3	0.057	WT_MH	0.4		23.67	C12	0.041	L289R_MTB	0.1		23.65	D3	0.054	WT_MTB	0.4
26.31	D3	0.07	WT_MH	0.4		26.62	C12	0.04	L289R_MTB	0.1		26.57	D3	0.073	WT_MTB	0.4
42.22	D3	0.311	WT_MH	0.4		42.47	C12	0.04	L289R_MTB	0.1		42.45	D3	0.297	WT_MTB	0.4
46.3	D3	0.268	WT_MH	0.4		46.43	C12	0.04	L289R_MTB	0.1		46.42	D3	0.294	WT_MTB	0.4
17.48	D4	0.039	D83N_MH	0.4		17.58	D1	0.038	Media	0.1		17.55	D4	0.039	Truncation 1_MTB	0.4
20.48	D4	0.039	D83N_MH	0.4		20.58	D1	0.039	Media	0.1		20.55	D4	0.039	Truncation 1_MTB	0.4
23.6	D4	0.052	D83N_MH	0.4		23.67	D1	0.039	Media	0.1		23.65	D4	0.039	Truncation 1_MTB	0.4
26.31	D4	0.039	D83N_MH	0.4		26.62	D1	0.039	Media	0.1		26.57	D4	0.039	Truncation 1_MTB	0.4
42.22	D4	0.039	D83N_MH	0.4		42.47	D1	0.039	Media	0.1		42.45	D4	0.039	Truncation 1_MTB	0.4
46.3	D4	0.039	D83N_MH	0.4		46.43	D1	0.039	Media	0.1		46.42	D4	0.04	Truncation 1_MTB	0.4
17.48	D5	0.041	L431E_MH	0.4		17.58	D2	0.043	EV	0.1		17.55	D5	0.039	D70N_MTB	0.4
20.48	D5	0.042	L431E_MH	0.4		20.58	D2	0.04	EV	0.1		20.55	D5	0.039	D70N_MTB	0.4
23.6	D5	0.042	L431E_MH	0.4		23.67	D2	0.04	EV	0.1		23.65	D5	0.04	D70N_MTB	0.4
26.31	D5	0.044	L431E_MH	0.4		26.62	D2	0.04	EV	0.1		26.57	D5	0.039	D70N_MTB	0.4
42.22	D5	0.149	L431E_MH	0.4		42.47	D2	0.04	EV	0.1		42.45	D5	0.039	D70N_MTB	0.4
46.3	D5	0.181	L431E_MH	0.4		46.43	D2	0.039	EV	0.1		46.42	D5	0.038	D70N_MTB	0.4
17.48	D6	0.039	T479A_MH	0.4		17.58	D3	0.061	WT_MTB	0.1		17.55	D6	0.039	Y464A_MTB	0.4
20.48	D6	0.039	T479A_MH	0.4		20.58	D3	0.078	WT_MTB	0.1		20.55	D6	0.039	Y464A_MTB	0.4
23.6	D6	0.039	T479A_MH	0.4		23.67	D3	0.116	WT_MTB	0.1		23.65	D6	0.04	Y464A_MTB	0.4
26.31	D6	0.039	T479A_MH	0.4		26.62	D3	0.166	WT_MTB	0.1		26.57	D6	0.04	Y464A_MTB	0.4
42.22	D6	0.043	T479A_MH	0.4		42.47	D3	0.282	WT_MTB	0.1		42.45	D6	0.068	Y464A_MTB	0.4
46.3	D6	0.043	T479A_MH	0.4		46.43	D3	0.298	WT_MTB	0.1		46.42	D6	0.098	Y464A_MTB	0.4
17.48	D7	0.049	T479E_MH	0.4		17.58	D4	0.04	Truncation 1_MTB	0.1		17.55	D7	0.042	Y464E_MTB	0.4
20.48	D7	0.048	T479E_MH	0.4		20.58	D4	0.044	Truncation 1_MTB	0.1		20.55	D7	0.044	Y464E_MTB	0.4
23.6	D7	0.055	T479E_MH	0.4		23.67	D4	0.041	Truncation 1_MTB	0.1		23.65	D7	0.044	Y464E_MTB	0.4
26.31	D7	0.063	T479E_MH	0.4		26.62	D4	0.04	Truncation 1_MTB	0.1		26.57	D7	0.047	Y464E_MTB	0.4
42.22	D7	0.288	T479E_MH	0.4		42.47	D4	0.046	Truncation 1_MTB	0.1		42.45	D7	0.158	Y464E_MTB	0.4
46.3	D7	0.273	T479E_MH	0.4		46.43	D4	0.047	Truncation 1_MTB	0.1		46.42	D7	0.212	Y464E_MTB	0.4
17.48	D8	0.045	Y483A_MH	0.4		17.58	D5	0.039	D70N_MTB	0.1		17.55	D8	0.042	F468A_MTB	0.4
20.48	D8	0.047	Y483A_MH	0.4		20.58	D5	0.039	D70N_MTB	0.1		20.55	D8	0.042	F468A_MTB	0.4
23.6	D8	0.054	Y483A_MH	0.4		23.67	D5	0.04	D70N_MTB	0.1		23.65	D8	0.043	F468A_MTB	0.4
26.31	D8	0.062	Y483A_MH	0.4		26.62	D5	0.039	D70N_MTB	0.1		26.57	D8	0.042	F468A_MTB	0.4
42.22	D8	0.273	Y483A_MH	0.4		42.47	D5	0.04	D70N_MTB	0.1		42.45	D8	0.051	F468A_MTB	0.4
46.3	D8	0.276	Y483A_MH	0.4		46.43	D5	0.039	D70N_MTB	0.1		46.42	D8	0.052	F468A_MTB	0.4
17.48	D9	0.042	Y483E_MH	0.4		17.58	D6	0.039	Truncation 2_MTB	0.1		17.55	D9	0.039	F468E_MTB	0.4
20.48	D9	0.043	Y483E_MH	0.4		20.58	D6	0.039	Truncation 2_MTB	0.1		20.55	D9	0.04	F468E_MTB	0.4
23.6	D9	0.045	Y483E_MH	0.4		23.67	D6	0.039	Truncation 2_MTB	0.1		23.65	D9	0.04	F468E_MTB	0.4
26.31	D9	0.049	Y483E_MH	0.4		26.62	D6	0.039	Truncation 2_MTB	0.1		26.57	D9	0.039	F468E_MTB	0.4
42.22	D9	0.159	Y483E_MH	0.4		42.47	D6	0.045	Truncation 2_MTB	0.1		42.45	D9	0.04	F468E_MTB	0.4
46.3	D9	0.26	Y483E_MH	0.4		46.43	D6	0.039	Truncation 2_MTB	0.1		46.42	D9	0.039	F468E_MTB	0.4
17.48	D10	0.039	M468K_MH	0.4		17.58	D7	0.054	Y464E_MTB	0.1		17.55	D10	0.043	L453K_MTB	0.4
20.48	D10	0.039	M468K_MH	0.4		20.58	D7	0.064	Y464E_MTB	0.1		20.55	D10	0.044	L453K_MTB	0.4
23.6	D10	0.039	M468K_MH	0.4		23.67	D7	0.084	Y464E_MTB	0.1		23.65	D10	0.049	L453K_MTB	0.4
26.31	D10	0.039	M468K_MH	0.4		26.62	D7	0.117	Y464E_MTB	0.1		26.57	D10	0.055	L453K_MTB	0.4
42.22	D10	0.045	M468K_MH	0.4		42.47	D7	0.312	Y464E_MTB	0.1		42.45	D10	0.231	L453K_MTB	0.4
46.3	D10	0.053	M468K_MH	0.4		46.43	D7	0.286	Y464E_MTB	0.1		46.42	D10	0.276	L453K_MTB	0.4
17.48	D11	0.04	M468D_MH	0.4		17.58	D8	0.053	F468A_MTB	0.1		17.55	D11	0.039	L453D_MTB	0.4
20.48	D11	0.04	M468D_MH	0.4		20.58	D8	0.062	F468A_MTB	0.1		20.55	D11	0.04	L453D_MTB	0.4
23.6	D11	0.04	M468D_MH	0.4		23.67	D8	0.089	F468A_MTB	0.1		23.65	D11	0.04	L453D_MTB	0.4
26.31	D11	0.04	M468D_MH	0.4		26.62	D8	0.119	F468A_MTB	0.1		26.57	D11	0.04	L453D_MTB	0.4
42.22	D11	0.042	M468D_MH	0.4		42.47	D8	0.3	F468A_MTB	0.1		42.45	D11	0.043	L453D_MTB	0.4
46.3	D11	0.045	M468D_MH	0.4		46.43	D8	0.288	F468A_MTB	0.1		46.42	D11	0.046	L453D_MTB	0.4
17.48	E2	0.039	E157Q_MH	0.4		17.58	D9	0.039	G140D_MTB	0.1		17.55	E2	0.047	Δβ-HP_MTB	0.4
20.48	E2	0.039	E157Q_MH	0.4		20.58	D9	0.039	G140D_MTB	0.1		20.55	E2	0.047	Δβ-HP_MTB	0.4
23.6	E2	0.039	E157Q_MH	0.4		23.67	D9	0.04	G140D_MTB	0.1		23.65	E2	0.048	Δβ-HP_MTB	0.4
26.31	E2	0.039	E157Q_MH	0.4		26.62	D9	0.039	G140D_MTB	0.1		26.57	E2	0.064	Δβ-HP_MTB	0.4
42.22	E2	0.039	E157Q_MH	0.4		42.47	D9	0.039	G140D_MTB	0.1		42.45	E2	0.265	Δβ-HP_MTB	0.4
46.3	E2	0.039	E157Q_MH	0.4		46.43	D9	0.04	G140D_MTB	0.1		46.42	E2	0.3	Δβ-HP_MTB	0.4
17.48	E3	0.041	Δβ-HP_MH	0.4		17.58	D10	0.05	L422E_MTB	0.1		17.55	E3	0.039	D22N_MTB	0.4
20.48	E3	0.042	Δβ-HP_MH	0.4		20.58	D10	0.062	L422E_MTB	0.1		20.55	E3	0.039	D22N_MTB	0.4
23.6	E3	0.043	Δβ-HP_MH	0.4		23.67	D10	0.087	L422E_MTB	0.1		23.65	E3	0.039	D22N_MTB	0.4
26.31	E3	0.045	Δβ-HP_MH	0.4		26.62	D10	0.125	L422E_MTB	0.1		26.57	E3	0.039	D22N_MTB	0.4
42.22	E3	0.165	Δβ-HP_MH	0.4		42.47	D10	0.261	L422E_MTB	0.1		42.45	E3	0.039	D22N_MTB	0.4
46.3	E3	0.206	Δβ-HP_MH	0.4		46.43	D10	0.281	L422E_MTB	0.1		46.42	E3	0.038	D22N_MTB	0.4
17.48	E4	0.039	D35N_MH	0.4		17.58	D11	0.04	A411D_MTB	0.1		17.55	E4	0.039	L155E_MTB	0.4
20.48	E4	0.039	D35N_MH	0.4		20.58	D11	0.04	A411D_MTB	0.1		20.55	E4	0.04	L155E_MTB	0.4
23.6	E4	0.039	D35N_MH	0.4		23.67	D11	0.04	A411D_MTB	0.1		23.65	E4	0.04	L155E_MTB	0.4
26.31	E4	0.039	D35N_MH	0.4		26.62	D11	0.04	A411D_MTB	0.1		26.57	E4	0.04	L155E_MTB	0.4
42.22	E4	0.039	D35N_MH	0.4		42.47	D11	0.04	A411D_MTB	0.1		42.45	E4	0.081	L155E_MTB	0.4
46.3	E4	0.039	D35N_MH	0.4		46.43	D11	0.039	A411D_MTB	0.1		46.42	E4	0.109	L155E_MTB	0.4
17.48	E6	0.047	I165E_MH	0.4		17.58	D12	0.039	L289R_MTB	0.1		17.55	E5	0.043	L422E_MTB	0.4
20.48	E6	0.053	I165E_MH	0.4		20.58	D12	0.04	L289R_MTB	0.1		20.55	E5	0.044	L422E_MTB	0.4
23.6	E6	0.064	I165E_MH	0.4		23.67	D12	0.04	L289R_MTB	0.1		23.65	E5	0.045	L422E_MTB	0.4
26.31	E6	0.079	I165E_MH	0.4		26.62	D12	0.039	L289R_MTB	0.1		26.57	E5	0.051	L422E_MTB	0.4
42.22	E6	0.289	I165E_MH	0.4		42.47	D12	0.04	L289R_MTB	0.1		42.45	E5	0.21	L422E_MTB	0.4
46.3	E6	0.258	I165E_MH	0.4		46.43	D12	0.039	L289R_MTB	0.1		46.42	E5	0.299	L422E_MTB	0.4
17.48	E7	0.044	L299D_MH	0.4		17.58	E1	0.056	L289D_MTB	0.1		17.55	E6	0.044	L289D_MTB	0.4
20.48	E7	0.046	L299D_MH	0.4		20.58	E1	0.07	L289D_MTB	0.1		20.55	E6	0.047	L289D_MTB	0.4
23.6	E7	0.05	L299D_MH	0.4		23.67	E1	0.104	L289D_MTB	0.1		23.65	E6	0.05	L289D_MTB	0.4
26.31	E7	0.056	L299D_MH	0.4		26.62	E1	0.141	L289D_MTB	0.1		26.57	E6	0.06	L289D_MTB	0.4
42.22	E7	0.213	L299D_MH	0.4		42.47	E1	0.287	L289D_MTB	0.1		42.45	E6	0.227	L289D_MTB	0.4
46.3	E7	0.288	L299D_MH	0.4		46.43	E1	0.296	L289D_MTB	0.1		46.42	E6	0.31	L289D_MTB	0.4
17.48	E10	0.055	WT_MH	0.1		17.58	E4	0.039	ΔAB_MTB	0.1		17.55	E9	0.054	WT_MH	0.1
20.48	E10	0.068	WT_MH	0.1		20.58	E4	0.039	ΔAB_MTB	0.1		20.55	E9	0.071	WT_MH	0.1
23.6	E10	0.106	WT_MH	0.1		23.67	E4	0.043	ΔAB_MTB	0.1		23.65	E9	0.093	WT_MH	0.1
26.31	E10	0.152	WT_MH	0.1		26.62	E4	0.039	ΔAB_MTB	0.1		26.57	E9	0.148	WT_MH	0.1
42.22	E10	0.29	WT_MH	0.1		42.47	E4	0.039	ΔAB_MTB	0.1		42.45	E9	0.29	WT_MH	0.1
46.3	E10	0.275	WT_MH	0.1		46.43	E4	0.039	ΔAB_MTB	0.1		46.42	E9	0.294	WT_MH	0.1
17.48	F2	0.039	E157Q_MH	0.4		17.58	E5	0.058	WT_MH	0.1		17.55	E10	0.039	D83N_MH	0.1
20.48	F2	0.04	E157Q_MH	0.4		20.58	E5	0.077	WT_MH	0.1		20.55	E10	0.039	D83N_MH	0.1
23.6	F2	0.039	E157Q_MH	0.4		23.67	E5	0.115	WT_MH	0.1		23.65	E10	0.04	D83N_MH	0.1
26.31	F2	0.067	E157Q_MH	0.4		26.62	E5	0.164	WT_MH	0.1		26.57	E10	0.039	D83N_MH	0.1
42.22	F2	0.039	E157Q_MH	0.4		42.47	E5	0.298	WT_MH	0.1		42.45	E10	0.039	D83N_MH	0.1
46.3	F2	0.039	E157Q_MH	0.4		46.43	E5	0.305	WT_MH	0.1		46.42	E10	0.038	D83N_MH	0.1
17.48	F3	0.041	Δβ-HP_MH	0.4		17.58	E6	0.039	D83N_MH	0.1		17.55	E11	0.039	L299R_MH	0.1
20.48	F3	0.042	Δβ-HP_MH	0.4		20.58	E6	0.039	D83N_MH	0.1		20.55	E11	0.039	L299R_MH	0.1
23.6	F3	0.042	Δβ-HP_MH	0.4		23.67	E6	0.039	D83N_MH	0.1		23.65	E11	0.04	L299R_MH	0.1
26.31	F3	0.044	Δβ-HP_MH	0.4		26.62	E6	0.039	D83N_MH	0.1		26.57	E11	0.039	L299R_MH	0.1
42.22	F3	0.142	Δβ-HP_MH	0.4		42.47	E6	0.039	D83N_MH	0.1		42.45	E11	0.039	L299R_MH	0.1
46.3	F3	0.168	Δβ-HP_MH	0.4		46.43	E6	0.039	D83N_MH	0.1		46.42	E11	0.039	L299R_MH	0.1
17.48	F4	0.039	D35N_MH	0.4		17.58	E7	0.039	Truncation 1_MH	0.1		17.55	E12	0.054	L299D_MH	0.1
20.48	F4	0.04	D35N_MH	0.4		20.58	E7	0.039	Truncation 1_MH	0.1		20.55	E12	0.067	L299D_MH	0.1
23.6	F4	0.04	D35N_MH	0.4		23.67	E7	0.039	Truncation 1_MH	0.1		23.65	E12	0.085	L299D_MH	0.1
26.31	F4	0.04	D35N_MH	0.4		26.62	E7	0.039	Truncation 1_MH	0.1		26.57	E12	0.128	L299D_MH	0.1
42.22	F4	0.039	D35N_MH	0.4		42.47	E7	0.039	Truncation 1_MH	0.1		42.45	E12	0.238	L299D_MH	0.1
46.3	F4	0.039	D35N_MH	0.4		46.43	E7	0.039	Truncation 1_MH	0.1		46.42	E12	0.258	L299D_MH	0.1
17.48	F6	0.047	I165E_MH	0.4		17.58	E8	0.039	Truncation 2_MH	0.1		17.55	F2	0.045	Δβ-HP_MTB	0.4
20.48	F6	0.052	I165E_MH	0.4		20.58	E8	0.039	Truncation 2_MH	0.1		20.55	F2	0.047	Δβ-HP_MTB	0.4
23.6	F6	0.063	I165E_MH	0.4		23.67	E8	0.039	Truncation 2_MH	0.1		23.65	F2	0.05	Δβ-HP_MTB	0.4
26.31	F6	0.077	I165E_MH	0.4		26.62	E8	0.039	Truncation 2_MH	0.1		26.57	F2	0.064	Δβ-HP_MTB	0.4
42.22	F6	0.273	I165E_MH	0.4		42.47	E8	0.042	Truncation 2_MH	0.1		42.45	F2	0.282	Δβ-HP_MTB	0.4
46.3	F6	0.262	I165E_MH	0.4		46.43	E8	0.039	Truncation 2_MH	0.1		46.42	F2	0.294	Δβ-HP_MTB	0.4
17.48	F7	0.043	L299D_MH	0.4		17.58	E9	0.039	G150D_MH	0.1		17.55	F3	0.041	D22N_MTB	0.4
20.48	F7	0.046	L299D_MH	0.4		20.58	E9	0.041	G150D_MH	0.1		20.55	F3	0.04	D22N_MTB	0.4
23.6	F7	0.05	L299D_MH	0.4		23.67	E9	0.039	G150D_MH	0.1		23.65	F3	0.04	D22N_MTB	0.4
26.31	F7	0.056	L299D_MH	0.4		26.62	E9	0.039	G150D_MH	0.1		26.57	F3	0.04	D22N_MTB	0.4
42.22	F7	0.218	L299D_MH	0.4		42.47	E9	0.039	G150D_MH	0.1		42.45	F3	0.04	D22N_MTB	0.4
46.3	F7	0.267	L299D_MH	0.4		46.43	E9	0.039	G150D_MH	0.1		46.42	F3	0.039	D22N_MTB	0.4
17.48	F10	0.054	WT_MH	0.1		17.58	E10	0.046	L431E_MH	0.1		17.55	F4	0.04	L155E_MTB	0.4
20.48	F10	0.069	WT_MH	0.1		20.58	E10	0.053	L431E_MH	0.1		20.55	F4	0.04	L155E_MTB	0.4
23.6	F10	0.101	WT_MH	0.1		23.67	E10	0.067	L431E_MH	0.1		23.65	F4	0.041	L155E_MTB	0.4
26.31	F10	0.139	WT_MH	0.1		26.62	E10	0.096	L431E_MH	0.1		26.57	F4	0.041	L155E_MTB	0.4
42.22	F10	0.288	WT_MH	0.1		42.47	E10	0.246	L431E_MH	0.1		42.45	F4	0.083	L155E_MTB	0.4
46.3	F10	0.271	WT_MH	0.1		46.43	E10	0.277	L431E_MH	0.1		46.42	F4	0.113	L155E_MTB	0.4
17.48	G2	0.041	E157Q_MH	0.4		17.58	E11	0.039	A420D_MH	0.1		17.55	F5	0.042	L422E_MTB	0.4
20.48	G2	0.04	E157Q_MH	0.4		20.58	E11	0.039	A420D_MH	0.1		20.55	F5	0.045	L422E_MTB	0.4
23.6	G2	0.039	E157Q_MH	0.4		23.67	E11	0.04	A420D_MH	0.1		23.65	F5	0.046	L422E_MTB	0.4
26.31	G2	0.04	E157Q_MH	0.4		26.62	E11	0.039	A420D_MH	0.1		26.57	F5	0.053	L422E_MTB	0.4
42.22	G2	0.04	E157Q_MH	0.4		42.47	E11	0.04	A420D_MH	0.1		42.45	F5	0.22	L422E_MTB	0.4
46.3	G2	0.039	E157Q_MH	0.4		46.43	E11	0.039	A420D_MH	0.1		46.42	F5	0.306	L422E_MTB	0.4
17.48	G3	0.041	Δβ-HP_MH	0.4		17.58	E12	0.04	ΔAB_MH	0.1		17.55	F6	0.045	L289D_MTB	0.4
20.48	G3	0.042	Δβ-HP_MH	0.4		20.58	E12	0.04	ΔAB_MH	0.1		20.55	F6	0.048	L289D_MTB	0.4
23.6	G3	0.042	Δβ-HP_MH	0.4		23.67	E12	0.04	ΔAB_MH	0.1		23.65	F6	0.054	L289D_MTB	0.4
26.31	G3	0.044	Δβ-HP_MH	0.4		26.62	E12	0.039	ΔAB_MH	0.1		26.57	F6	0.067	L289D_MTB	0.4
42.22	G3	0.151	Δβ-HP_MH	0.4		42.47	E12	0.04	ΔAB_MH	0.1		42.45	F6	0.245	L289D_MTB	0.4
46.3	G3	0.185	Δβ-HP_MH	0.4		46.43	E12	0.04	ΔAB_MH	0.1		46.42	F6	0.295	L289D_MTB	0.4
17.48	G4	0.039	D35N_MH	0.4		17.58	F1	0.051	L289D_MTB	0.1		17.55	F9	0.055	WT_MH	0.1
20.48	G4	0.039	D35N_MH	0.4		20.58	F1	0.061	L289D_MTB	0.1		20.55	F9	0.072	WT_MH	0.1
23.6	G4	0.039	D35N_MH	0.4		23.67	F1	0.083	L289D_MTB	0.1		23.65	F9	0.097	WT_MH	0.1
26.31	G4	0.039	D35N_MH	0.4		26.62	F1	0.114	L289D_MTB	0.1		26.57	F9	0.15	WT_MH	0.1
42.22	G4	0.039	D35N_MH	0.4		42.47	F1	0.302	L289D_MTB	0.1		42.45	F9	0.275	WT_MH	0.1
46.3	G4	0.039	D35N_MH	0.4		46.43	F1	0.276	L289D_MTB	0.1		46.42	F9	0.289	WT_MH	0.1
17.48	G6	0.048	I165E_MH	0.4		17.58	F4	0.04	ΔAB_MTB	0.1		17.55	F10	0.039	D83N_MH	0.1
20.48	G6	0.056	I165E_MH	0.4		20.58	F4	0.039	ΔAB_MTB	0.1		20.55	F10	0.04	D83N_MH	0.1
23.6	G6	0.065	I165E_MH	0.4		23.67	F4	0.04	ΔAB_MTB	0.1		23.65	F10	0.04	D83N_MH	0.1
26.31	G6	0.083	I165E_MH	0.4		26.62	F4	0.04	ΔAB_MTB	0.1		26.57	F10	0.04	D83N_MH	0.1
42.22	G6	0.297	I165E_MH	0.4		42.47	F4	0.045	ΔAB_MTB	0.1		42.45	F10	0.04	D83N_MH	0.1
46.3	G6	0.264	I165E_MH	0.4		46.43	F4	0.039	ΔAB_MTB	0.1		46.42	F10	0.038	D83N_MH	0.1
17.48	G7	0.043	L299D_MH	0.4		17.58	F5	0.058	WT_MH	0.1		17.55	F11	0.04	L299R_MH	0.1
20.48	G7	0.046	L299D_MH	0.4		20.58	F5	0.075	WT_MH	0.1		20.55	F11	0.04	L299R_MH	0.1
23.6	G7	0.05	L299D_MH	0.4		23.67	F5	0.108	WT_MH	0.1		23.65	F11	0.041	L299R_MH	0.1
26.31	G7	0.058	L299D_MH	0.4		26.62	F5	0.155	WT_MH	0.1		26.57	F11	0.04	L299R_MH	0.1
42.22	G7	0.208	L299D_MH	0.4		42.47	F5	0.293	WT_MH	0.1		42.45	F11	0.04	L299R_MH	0.1
46.3	G7	0.272	L299D_MH	0.4		46.43	F5	0.29	WT_MH	0.1		46.42	F11	0.039	L299R_MH	0.1
17.48	G10	0.054	WT_MH	0.1		17.58	F6	0.039	D83N_MH	0.1		17.55	F12	0.053	L299D_MH	0.1
20.48	G10	0.071	WT_MH	0.1		20.58	F6	0.04	D83N_MH	0.1		20.55	F12	0.067	L299D_MH	0.1
23.6	G10	0.099	WT_MH	0.1		23.67	F6	0.039	D83N_MH	0.1		23.65	F12	0.091	L299D_MH	0.1
26.31	G10	0.136	WT_MH	0.1		26.62	F6	0.039	D83N_MH	0.1		26.57	F12	0.127	L299D_MH	0.1
42.22	G10	0.276	WT_MH	0.1		42.47	F6	0.039	D83N_MH	0.1		42.45	F12	0.258	L299D_MH	0.1
46.3	G10	0.275	WT_MH	0.1		46.43	F6	0.04	D83N_MH	0.1		46.42	F12	0.267	L299D_MH	0.1
17.48	H2	0.04	E157Q_MH	0.4		17.58	F7	0.039	Truncation 1_MH	0.1		17.55	G2	0.046	Δβ-HP_MTB	0.4
20.48	H2	0.04	E157Q_MH	0.4		20.58	F7	0.039	Truncation 1_MH	0.1		20.55	G2	0.048	Δβ-HP_MTB	0.4
23.6	H2	0.04	E157Q_MH	0.4		23.67	F7	0.04	Truncation 1_MH	0.1		23.65	G2	0.049	Δβ-HP_MTB	0.4
26.31	H2	0.04	E157Q_MH	0.4		26.62	F7	0.039	Truncation 1_MH	0.1		26.57	G2	0.063	Δβ-HP_MTB	0.4
42.22	H2	0.04	E157Q_MH	0.4		42.47	F7	0.04	Truncation 1_MH	0.1		42.45	G2	0.268	Δβ-HP_MTB	0.4
46.3	H2	0.039	E157Q_MH	0.4		46.43	F7	0.04	Truncation 1_MH	0.1		46.42	G2	0.291	Δβ-HP_MTB	0.4
17.48	H3	0.04	Δβ-HP_MH	0.4		17.58	F8	0.039	Truncation 2_MH	0.1		17.55	G3	0.039	D22N_MTB	0.4
20.48	H3	0.042	Δβ-HP_MH	0.4		20.58	F8	0.039	Truncation 2_MH	0.1		20.55	G3	0.039	D22N_MTB	0.4
23.6	H3	0.043	Δβ-HP_MH	0.4		23.67	F8	0.039	Truncation 2_MH	0.1		23.65	G3	0.04	D22N_MTB	0.4
26.31	H3	0.044	Δβ-HP_MH	0.4		26.62	F8	0.039	Truncation 2_MH	0.1		26.57	G3	0.039	D22N_MTB	0.4
42.22	H3	0.134	Δβ-HP_MH	0.4		42.47	F8	0.039	Truncation 2_MH	0.1		42.45	G3	0.039	D22N_MTB	0.4
46.3	H3	0.16	Δβ-HP_MH	0.4		46.43	F8	0.04	Truncation 2_MH	0.1		46.42	G3	0.039	D22N_MTB	0.4
17.48	H4	0.039	D35N_MH	0.4		17.58	F9	0.04	G150D_MH	0.1		17.55	G4	0.04	L155E_MTB	0.4
20.48	H4	0.041	D35N_MH	0.4		20.58	F9	0.039	G150D_MH	0.1		20.55	G4	0.04	L155E_MTB	0.4
23.6	H4	0.04	D35N_MH	0.4		23.67	F9	0.04	G150D_MH	0.1		23.65	G4	0.044	L155E_MTB	0.4
26.31	H4	0.04	D35N_MH	0.4		26.62	F9	0.04	G150D_MH	0.1		26.57	G4	0.041	L155E_MTB	0.4
42.22	H4	0.04	D35N_MH	0.4		42.47	F9	0.04	G150D_MH	0.1		42.45	G4	0.092	L155E_MTB	0.4
46.3	H4	0.04	D35N_MH	0.4		46.43	F9	0.039	G150D_MH	0.1		46.42	G4	0.122	L155E_MTB	0.4
17.48	H6	0.046	I165E_MH	0.4		17.58	F10	0.046	L431E_MH	0.1		17.55	G5	0.042	L422E_MTB	0.4
20.48	H6	0.052	I165E_MH	0.4		20.58	F10	0.053	L431E_MH	0.1		20.55	G5	0.044	L422E_MTB	0.4
23.6	H6	0.062	I165E_MH	0.4		23.67	F10	0.067	L431E_MH	0.1		23.65	G5	0.047	L422E_MTB	0.4
26.31	H6	0.079	I165E_MH	0.4		26.62	F10	0.098	L431E_MH	0.1		26.57	G5	0.05	L422E_MTB	0.4
42.22	H6	0.279	I165E_MH	0.4		42.47	F10	0.269	L431E_MH	0.1		42.45	G5	0.201	L422E_MTB	0.4
46.3	H6	0.257	I165E_MH	0.4		46.43	F10	0.284	L431E_MH	0.1		46.42	G5	0.286	L422E_MTB	0.4
17.48	H7	0.044	L299D_MH	0.4		17.58	F11	0.04	A420D_MH	0.1		17.55	G6	0.046	L289D_MTB	0.4
20.48	H7	0.047	L299D_MH	0.4		20.58	F11	0.04	A420D_MH	0.1		20.55	G6	0.051	L289D_MTB	0.4
23.6	H7	0.05	L299D_MH	0.4		23.67	F11	0.04	A420D_MH	0.1		23.65	G6	0.057	L289D_MTB	0.4
26.31	H7	0.057	L299D_MH	0.4		26.62	F11	0.04	A420D_MH	0.1		26.57	G6	0.073	L289D_MTB	0.4
42.22	H7	0.212	L299D_MH	0.4		42.47	F11	0.04	A420D_MH	0.1		42.45	G6	0.283	L289D_MTB	0.4
46.3	H7	0.255	L299D_MH	0.4		46.43	F11	0.04	A420D_MH	0.1		46.42	G6	0.286	L289D_MTB	0.4
17.48	H10	0.054	WT_MH	0.1		17.58	F12	0.04	ΔAB_MH	0.1		17.55	G9	0.054	WT_MH	0.1
20.48	H10	0.071	WT_MH	0.1		20.58	F12	0.039	ΔAB_MH	0.1		20.55	G9	0.072	WT_MH	0.1
23.6	H10	0.1	WT_MH	0.1		23.67	F12	0.04	ΔAB_MH	0.1		23.65	G9	0.098	WT_MH	0.1
26.31	H10	0.146	WT_MH	0.1		26.62	F12	0.04	ΔAB_MH	0.1		26.57	G9	0.15	WT_MH	0.1
42.22	H10	0.282	WT_MH	0.1		42.47	F12	0.04	ΔAB_MH	0.1		42.45	G9	0.292	WT_MH	0.1
46.3	H10	0.281	WT_MH	0.1		46.43	F12	0.039	ΔAB_MH	0.1		46.42	G9	0.281	WT_MH	0.1
						17.58	G1	0.051	L289D_MTB	0.1		17.55	G10	0.04	D83N_MH	0.1
						20.58	G1	0.06	L289D_MTB	0.1		20.55	G10	0.04	D83N_MH	0.1
						23.67	G1	0.083	L289D_MTB	0.1		23.65	G10	0.04	D83N_MH	0.1
						26.62	G1	0.112	L289D_MTB	0.1		26.57	G10	0.04	D83N_MH	0.1
						42.47	G1	0.288	L289D_MTB	0.1		42.45	G10	0.041	D83N_MH	0.1
						46.43	G1	0.282	L289D_MTB	0.1		46.42	G10	0.039	D83N_MH	0.1
						17.58	G4	0.039	ΔAB_MTB	0.1		17.55	G11	0.041	L299R_MH	0.1
						20.58	G4	0.039	ΔAB_MTB	0.1		20.55	G11	0.04	L299R_MH	0.1
						23.67	G4	0.039	ΔAB_MTB	0.1		23.65	G11	0.041	L299R_MH	0.1
						26.62	G4	0.04	ΔAB_MTB	0.1		26.57	G11	0.04	L299R_MH	0.1
						42.47	G4	0.039	ΔAB_MTB	0.1		42.45	G11	0.039	L299R_MH	0.1
						46.43	G4	0.039	ΔAB_MTB	0.1		46.42	G11	0.039	L299R_MH	0.1
						17.58	G5	0.058	WT_MH	0.1		17.55	G12	0.054	L299D_MH	0.1
						20.58	G5	0.073	WT_MH	0.1		20.55	G12	0.067	L299D_MH	0.1
						23.67	G5	0.11	WT_MH	0.1		23.65	G12	0.088	L299D_MH	0.1
						26.62	G5	0.164	WT_MH	0.1		26.57	G12	0.126	L299D_MH	0.1
						42.47	G5	0.277	WT_MH	0.1		42.45	G12	0.262	L299D_MH	0.1
						46.43	G5	0.293	WT_MH	0.1		46.42	G12	0.258	L299D_MH	0.1
						17.58	G6	0.04	D83N_MH	0.1		17.55	H2	0.044	Δβ-HP_MTB	0.4
						20.58	G6	0.041	D83N_MH	0.1		20.55	H2	0.047	Δβ-HP_MTB	0.4
						23.67	G6	0.039	D83N_MH	0.1		23.65	H2	0.049	Δβ-HP_MTB	0.4
						26.62	G6	0.039	D83N_MH	0.1		26.57	H2	0.059	Δβ-HP_MTB	0.4
						42.47	G6	0.04	D83N_MH	0.1		42.45	H2	0.251	Δβ-HP_MTB	0.4
						46.43	G6	0.04	D83N_MH	0.1		46.42	H2	0.27	Δβ-HP_MTB	0.4
						17.58	G7	0.039	Truncation 1_MH	0.1		17.55	H3	0.04	D22N_MTB	0.4
						20.58	G7	0.04	Truncation 1_MH	0.1		20.55	H3	0.04	D22N_MTB	0.4
						23.67	G7	0.039	Truncation 1_MH	0.1		23.65	H3	0.042	D22N_MTB	0.4
						26.62	G7	0.039	Truncation 1_MH	0.1		26.57	H3	0.039	D22N_MTB	0.4
						42.47	G7	0.039	Truncation 1_MH	0.1		42.45	H3	0.039	D22N_MTB	0.4
						46.43	G7	0.039	Truncation 1_MH	0.1		46.42	H3	0.042	D22N_MTB	0.4
						17.58	G8	0.039	Truncation 2_MH	0.1		17.55	H4	0.04	L155E_MTB	0.4
						20.58	G8	0.039	Truncation 2_MH	0.1		20.55	H4	0.041	L155E_MTB	0.4
						23.67	G8	0.039	Truncation 2_MH	0.1		23.65	H4	0.041	L155E_MTB	0.4
						26.62	G8	0.039	Truncation 2_MH	0.1		26.57	H4	0.041	L155E_MTB	0.4
						42.47	G8	0.039	Truncation 2_MH	0.1		42.45	H4	0.077	L155E_MTB	0.4
						46.43	G8	0.039	Truncation 2_MH	0.1		46.42	H4	0.1	L155E_MTB	0.4
						17.58	G9	0.041	G150D_MH	0.1		17.55	H5	0.042	L422E_MTB	0.4
						20.58	G9	0.04	G150D_MH	0.1		20.55	H5	0.044	L422E_MTB	0.4
						23.67	G9	0.041	G150D_MH	0.1		23.65	H5	0.046	L422E_MTB	0.4
						26.62	G9	0.041	G150D_MH	0.1		26.57	H5	0.051	L422E_MTB	0.4
						42.47	G9	0.041	G150D_MH	0.1		42.45	H5	0.2	L422E_MTB	0.4
						46.43	G9	0.039	G150D_MH	0.1		46.42	H5	0.272	L422E_MTB	0.4
						17.58	G10	0.046	L431E_MH	0.1		17.55	H6	0.046	L289D_MTB	0.4
						20.58	G10	0.053	L431E_MH	0.1		20.55	H6	0.051	L289D_MTB	0.4
						23.67	G10	0.065	L431E_MH	0.1		23.65	H6	0.058	L289D_MTB	0.4
						26.62	G10	0.092	L431E_MH	0.1		26.57	H6	0.074	L289D_MTB	0.4
						42.47	G10	0.264	L431E_MH	0.1		42.45	H6	0.286	L289D_MTB	0.4
						46.43	G10	0.292	L431E_MH	0.1		46.42	H6	0.27	L289D_MTB	0.4
						17.58	G11	0.04	A420D_MH	0.1		17.55	H9	0.055	WT_MH	0.1
						20.58	G11	0.04	A420D_MH	0.1		20.55	H9	0.07	WT_MH	0.1
						23.67	G11	0.04	A420D_MH	0.1		23.65	H9	0.097	WT_MH	0.1
						26.62	G11	0.04	A420D_MH	0.1		26.57	H9	0.154	WT_MH	0.1
						42.47	G11	0.04	A420D_MH	0.1		42.45	H9	0.284	WT_MH	0.1
						46.43	G11	0.039	A420D_MH	0.1		46.42	H9	0.276	WT_MH	0.1
						17.58	G12	0.04	ΔAB_MH	0.1		17.55	H10	0.04	D83N_MH	0.1
						20.58	G12	0.04	ΔAB_MH	0.1		20.55	H10	0.04	D83N_MH	0.1
						23.67	G12	0.04	ΔAB_MH	0.1		23.65	H10	0.04	D83N_MH	0.1
						26.62	G12	0.04	ΔAB_MH	0.1		26.57	H10	0.04	D83N_MH	0.1
						42.47	G12	0.039	ΔAB_MH	0.1		42.45	H10	0.04	D83N_MH	0.1
						46.43	G12	0.039	ΔAB_MH	0.1		46.42	H10	0.039	D83N_MH	0.1
						17.58	H1	0.05	L289D_MTB	0.1		17.55	H11	0.04	L299R_MH	0.1
						20.58	H1	0.063	L289D_MTB	0.1		20.55	H11	0.04	L299R_MH	0.1
						23.67	H1	0.089	L289D_MTB	0.1		23.65	H11	0.04	L299R_MH	0.1
						26.62	H1	0.122	L289D_MTB	0.1		26.57	H11	0.04	L299R_MH	0.1
						42.47	H1	0.286	L289D_MTB	0.1		42.45	H11	0.04	L299R_MH	0.1
						46.43	H1	0.264	L289D_MTB	0.1		46.42	H11	0.039	L299R_MH	0.1
						17.58	H4	0.04	ΔAB_MTB	0.1		17.55	H12	0.054	L299D_MH	0.1
						20.58	H4	0.04	ΔAB_MTB	0.1		20.55	H12	0.065	L299D_MH	0.1
						23.67	H4	0.04	ΔAB_MTB	0.1		23.65	H12	0.084	L299D_MH	0.1
						26.62	H4	0.04	ΔAB_MTB	0.1		26.57	H12	0.123	L299D_MH	0.1
						42.47	H4	0.041	ΔAB_MTB	0.1		42.45	H12	0.254	L299D_MH	0.1
						46.43	H4	0.04	ΔAB_MTB	0.1		46.42	H12	0.291	L299D_MH	0.1
						17.58	H5	0.058	WT_MH	0.1
						20.58	H5	0.073	WT_MH	0.1
						23.67	H5	0.106	WT_MH	0.1
						26.62	H5	0.161	WT_MH	0.1
						42.47	H5	0.258	WT_MH	0.1
						46.43	H5	0.277	WT_MH	0.1
						17.58	H6	0.04	D83N_MH	0.1
						20.58	H6	0.04	D83N_MH	0.1
						23.67	H6	0.04	D83N_MH	0.1
						26.62	H6	0.04	D83N_MH	0.1
						42.47	H6	0.04	D83N_MH	0.1
						46.43	H6	0.04	D83N_MH	0.1
						17.58	H7	0.04	Truncation 1_MH	0.1
						20.58	H7	0.041	Truncation 1_MH	0.1
						23.67	H7	0.039	Truncation 1_MH	0.1
						26.62	H7	0.039	Truncation 1_MH	0.1
						42.47	H7	0.04	Truncation 1_MH	0.1
						46.43	H7	0.039	Truncation 1_MH	0.1
						17.58	H8	0.04	Truncation 2_MH	0.1
						20.58	H8	0.04	Truncation 2_MH	0.1
						23.67	H8	0.041	Truncation 2_MH	0.1
						26.62	H8	0.041	Truncation 2_MH	0.1
						42.47	H8	0.041	Truncation 2_MH	0.1
						46.43	H8	0.04	Truncation 2_MH	0.1
						17.58	H9	0.04	G150D_MH	0.1
						20.58	H9	0.04	G150D_MH	0.1
						23.67	H9	0.04	G150D_MH	0.1
						26.62	H9	0.04	G150D_MH	0.1
						42.47	H9	0.04	G150D_MH	0.1
						46.43	H9	0.04	G150D_MH	0.1
						17.58	H10	0.046	L431E_MH	0.1
						20.58	H10	0.052	L431E_MH	0.1
						23.67	H10	0.068	L431E_MH	0.1
						26.62	H10	0.089	L431E_MH	0.1
						42.47	H10	0.27	L431E_MH	0.1
						46.43	H10	0.274	L431E_MH	0.1
						17.58	H11	0.04	A420D_MH	0.1
						20.58	H11	0.04	A420D_MH	0.1
						23.67	H11	0.039	A420D_MH	0.1
						26.62	H11	0.04	A420D_MH	0.1
						42.47	H11	0.039	A420D_MH	0.1
						46.43	H11	0.039	A420D_MH	0.1
						17.58	H12	0.041	ΔAB_MH	0.1
						20.58	H12	0.041	ΔAB_MH	0.1
						23.67	H12	0.041	ΔAB_MH	0.1
						26.62	H12	0.04	ΔAB_MH	0.1
						42.47	H12	0.041	ΔAB_MH	0.1
						46.43	H12	0.04	ΔAB_MH	0.1

## Sheet: MA_Experiment 6
Plate 1						Plate 2
time	well	OD	str	conc		time	well	OD	str	conc
17.7	A1	0.041	Media	0.4		17.6	A1	0.039	Media	0.4
20.85	A1	0.039	Media	0.4		20.75	A1	0.039	Media	0.4
23.72	A1	0.039	Media	0.4		23.63	A1	0.038	Media	0.4
27.48	A1	0.038	Media	0.4		27.38	A1	0.039	Media	0.4
40.97	A1	0.039	Media	0.4		40.85	A1	0.039	Media	0.4
47.43	A1	0.039	Media	0.4		47.32	A1	0.038	Media	0.4
17.7	A2	0.04	EV	0.4		17.6	A2	0.04	EV	0.4
20.85	A2	0.04	EV	0.4		20.75	A2	0.039	EV	0.4
23.72	A2	0.039	EV	0.4		23.63	A2	0.039	EV	0.4
27.48	A2	0.039	EV	0.4		27.38	A2	0.039	EV	0.4
40.97	A2	0.039	EV	0.4		40.85	A2	0.039	EV	0.4
47.43	A2	0.039	EV	0.4		47.32	A2	0.039	EV	0.4
17.7	A3	0.054	WT_MTB	0.4		17.6	A3	0.047	WT_MH	0.4
20.85	A3	0.07	WT_MTB	0.4		20.75	A3	0.05	WT_MH	0.4
23.72	A3	0.088	WT_MTB	0.4		23.63	A3	0.065	WT_MH	0.4
27.48	A3	0.112	WT_MTB	0.4		27.38	A3	0.084	WT_MH	0.4
40.97	A3	0.314	WT_MTB	0.4		40.85	A3	0.248	WT_MH	0.4
47.43	A3	0.272	WT_MTB	0.4		47.32	A3	0.262	WT_MH	0.4
17.7	A4	0.038	Media	0.4		17.6	A4	0.039	Y483A_MH	0.4
20.85	A4	0.039	Media	0.4		20.75	A4	0.039	Y483A_MH	0.4
23.72	A4	0.039	Media	0.4		23.63	A4	0.04	Y483A_MH	0.4
27.48	A4	0.045	Media	0.4		27.38	A4	0.041	Y483A_MH	0.4
40.97	A4	0.039	Media	0.4		40.85	A4	0.066	Y483A_MH	0.4
47.43	A4	0.039	Media	0.4		47.32	A4	0.112	Y483A_MH	0.4
17.7	A5	0.039	Media	0.4		17.6	A5	0.047	L431E_MH	0.4
20.85	A5	0.039	Media	0.4		20.75	A5	0.046	L431E_MH	0.4
23.72	A5	0.038	Media	0.4		23.63	A5	0.055	L431E_MH	0.4
27.48	A5	0.039	Media	0.4		27.38	A5	0.074	L431E_MH	0.4
40.97	A5	0.038	Media	0.4		40.85	A5	0.223	L431E_MH	0.4
47.43	A5	0.038	Media	0.4		47.32	A5	0.304	L431E_MH	0.4
17.7	A6	0.042	Y464A_MTB	0.4		17.6	A6	0.043	T479A_MH	0.4
20.85	A6	0.042	Y464A_MTB	0.4		20.75	A6	0.045	T479A_MH	0.4
23.72	A6	0.044	Y464A_MTB	0.4		23.63	A6	0.048	T479A_MH	0.4
27.48	A6	0.048	Y464A_MTB	0.4		27.38	A6	0.061	T479A_MH	0.4
40.97	A6	0.133	Y464A_MTB	0.4		40.85	A6	0.206	T479A_MH	0.4
47.43	A6	0.226	Y464A_MTB	0.4		47.32	A6	0.275	T479A_MH	0.4
17.7	A7	0.047	Y464E_MTB	0.4		17.6	A7	0.049	T479E_MH	0.4
20.85	A7	0.046	Y464E_MTB	0.4		20.75	A7	0.056	T479E_MH	0.4
23.72	A7	0.052	Y464E_MTB	0.4		23.63	A7	0.068	T479E_MH	0.4
27.48	A7	0.076	Y464E_MTB	0.4		27.38	A7	0.087	T479E_MH	0.4
40.97	A7	0.216	Y464E_MTB	0.4		40.85	A7	0.276	T479E_MH	0.4
47.43	A7	0.303	Y464E_MTB	0.4		47.32	A7	0.269	T479E_MH	0.4
17.7	A8	0.04	F468A_MTB	0.4		17.6	A8	0.04	Y483A_MH	0.4
20.85	A8	0.041	F468A_MTB	0.4		20.75	A8	0.04	Y483A_MH	0.4
23.72	A8	0.041	F468A_MTB	0.4		23.63	A8	0.041	Y483A_MH	0.4
27.48	A8	0.041	F468A_MTB	0.4		27.38	A8	0.043	Y483A_MH	0.4
40.97	A8	0.047	F468A_MTB	0.4		40.85	A8	0.087	Y483A_MH	0.4
47.43	A8	0.05	F468A_MTB	0.4		47.32	A8	0.175	Y483A_MH	0.4
17.7	A9	0.039	F468E_MTB	0.4		17.6	A9	0.043	Y483E_MH	0.4
20.85	A9	0.039	F468E_MTB	0.4		20.75	A9	0.046	Y483E_MH	0.4
23.72	A9	0.039	F468E_MTB	0.4		23.63	A9	0.048	Y483E_MH	0.4
27.48	A9	0.039	F468E_MTB	0.4		27.38	A9	0.058	Y483E_MH	0.4
40.97	A9	0.039	F468E_MTB	0.4		40.85	A9	0.191	Y483E_MH	0.4
47.43	A9	0.039	F468E_MTB	0.4		47.32	A9	0.282	Y483E_MH	0.4
17.7	A10	0.047	L453K_MTB	0.4		17.6	A10	0.041	M468K_MH	0.4
20.85	A10	0.045	L453K_MTB	0.4		20.75	A10	0.044	M468K_MH	0.4
23.72	A10	0.055	L453K_MTB	0.4		23.63	A10	0.042	M468K_MH	0.4
27.48	A10	0.073	L453K_MTB	0.4		27.38	A10	0.046	M468K_MH	0.4
40.97	A10	0.244	L453K_MTB	0.4		40.85	A10	0.106	M468K_MH	0.4
47.43	A10	0.26	L453K_MTB	0.4		47.32	A10	0.197	M468K_MH	0.4
17.7	A11	0.044	L453D_MTB	0.4		17.6	A11	0.039	M468D_MH	0.4
20.85	A11	0.042	L453D_MTB	0.4		20.75	A11	0.039	M468D_MH	0.4
23.72	A11	0.046	L453D_MTB	0.4		23.63	A11	0.04	M468D_MH	0.4
27.48	A11	0.054	L453D_MTB	0.4		27.38	A11	0.04	M468D_MH	0.4
40.97	A11	0.138	L453D_MTB	0.4		40.85	A11	0.04	M468D_MH	0.4
47.43	A11	0.222	L453D_MTB	0.4		47.32	A11	0.04	M468D_MH	0.4
17.7	B1	0.039	Media	0.4		17.6	B1	0.039	Media	0.4
20.85	B1	0.039	Media	0.4		20.75	B1	0.039	Media	0.4
23.72	B1	0.039	Media	0.4		23.63	B1	0.039	Media	0.4
27.48	B1	0.039	Media	0.4		27.38	B1	0.039	Media	0.4
40.97	B1	0.039	Media	0.4		40.85	B1	0.039	Media	0.4
47.43	B1	0.039	Media	0.4		47.32	B1	0.039	Media	0.4
17.7	B2	0.04	EV	0.4		17.6	B2	0.039	EV	0.4
20.85	B2	0.04	EV	0.4		20.75	B2	0.039	EV	0.4
23.72	B2	0.039	EV	0.4		23.63	B2	0.039	EV	0.4
27.48	B2	0.039	EV	0.4		27.38	B2	0.039	EV	0.4
40.97	B2	0.039	EV	0.4		40.85	B2	0.039	EV	0.4
47.43	B2	0.039	EV	0.4		47.32	B2	0.039	EV	0.4
17.7	B3	0.056	WT_MTB	0.4		17.6	B3	0.049	WT_MH	0.4
20.85	B3	0.064	WT_MTB	0.4		20.75	B3	0.051	WT_MH	0.4
23.72	B3	0.082	WT_MTB	0.4		23.63	B3	0.057	WT_MH	0.4
27.48	B3	0.105	WT_MTB	0.4		27.38	B3	0.087	WT_MH	0.4
40.97	B3	0.326	WT_MTB	0.4		40.85	B3	0.244	WT_MH	0.4
47.43	B3	0.281	WT_MTB	0.4		47.32	B3	0.274	WT_MH	0.4
17.7	B4	0.039	Media	0.4		17.6	B4	0.04	Y483A_MH	0.4
20.85	B4	0.039	Media	0.4		20.75	B4	0.039	Y483A_MH	0.4
23.72	B4	0.039	Media	0.4		23.63	B4	0.04	Y483A_MH	0.4
27.48	B4	0.039	Media	0.4		27.38	B4	0.041	Y483A_MH	0.4
40.97	B4	0.039	Media	0.4		40.85	B4	0.058	Y483A_MH	0.4
47.43	B4	0.039	Media	0.4		47.32	B4	0.108	Y483A_MH	0.4
17.7	B5	0.039	Media	0.4		17.6	B5	0.045	L431E_MH	0.4
20.85	B5	0.038	Media	0.4		20.75	B5	0.048	L431E_MH	0.4
23.72	B5	0.039	Media	0.4		23.63	B5	0.053	L431E_MH	0.4
27.48	B5	0.039	Media	0.4		27.38	B5	0.075	L431E_MH	0.4
40.97	B5	0.039	Media	0.4		40.85	B5	0.232	L431E_MH	0.4
47.43	B5	0.039	Media	0.4		47.32	B5	0.293	L431E_MH	0.4
17.7	B6	0.041	Y464A_MTB	0.4		17.6	B6	0.042	T479A_MH	0.4
20.85	B6	0.041	Y464A_MTB	0.4		20.75	B6	0.044	T479A_MH	0.4
23.72	B6	0.042	Y464A_MTB	0.4		23.63	B6	0.051	T479A_MH	0.4
27.48	B6	0.048	Y464A_MTB	0.4		27.38	B6	0.064	T479A_MH	0.4
40.97	B6	0.127	Y464A_MTB	0.4		40.85	B6	0.209	T479A_MH	0.4
47.43	B6	0.244	Y464A_MTB	0.4		47.32	B6	0.279	T479A_MH	0.4
17.7	B7	0.044	Y464E_MTB	0.4		17.6	B7	0.051	T479E_MH	0.4
20.85	B7	0.047	Y464E_MTB	0.4		20.75	B7	0.049	T479E_MH	0.4
23.72	B7	0.051	Y464E_MTB	0.4		23.63	B7	0.061	T479E_MH	0.4
27.48	B7	0.07	Y464E_MTB	0.4		27.38	B7	0.073	T479E_MH	0.4
40.97	B7	0.216	Y464E_MTB	0.4		40.85	B7	0.273	T479E_MH	0.4
47.43	B7	0.285	Y464E_MTB	0.4		47.32	B7	0.282	T479E_MH	0.4
17.7	B8	0.04	F468A_MTB	0.4		17.6	B8	0.04	Y483A_MH	0.4
20.85	B8	0.04	F468A_MTB	0.4		20.75	B8	0.04	Y483A_MH	0.4
23.72	B8	0.041	F468A_MTB	0.4		23.63	B8	0.04	Y483A_MH	0.4
27.48	B8	0.041	F468A_MTB	0.4		27.38	B8	0.043	Y483A_MH	0.4
40.97	B8	0.044	F468A_MTB	0.4		40.85	B8	0.085	Y483A_MH	0.4
47.43	B8	0.054	F468A_MTB	0.4		47.32	B8	0.167	Y483A_MH	0.4
17.7	B9	0.039	F468E_MTB	0.4		17.6	B9	0.045	Y483E_MH	0.4
20.85	B9	0.039	F468E_MTB	0.4		20.75	B9	0.045	Y483E_MH	0.4
23.72	B9	0.039	F468E_MTB	0.4		23.63	B9	0.048	Y483E_MH	0.4
27.48	B9	0.039	F468E_MTB	0.4		27.38	B9	0.057	Y483E_MH	0.4
40.97	B9	0.039	F468E_MTB	0.4		40.85	B9	0.186	Y483E_MH	0.4
47.43	B9	0.04	F468E_MTB	0.4		47.32	B9	0.283	Y483E_MH	0.4
17.7	B10	0.044	L453K_MTB	0.4		17.6	B10	0.041	M468K_MH	0.4
20.85	B10	0.047	L453K_MTB	0.4		20.75	B10	0.04	M468K_MH	0.4
23.72	B10	0.053	L453K_MTB	0.4		23.63	B10	0.041	M468K_MH	0.4
27.48	B10	0.071	L453K_MTB	0.4		27.38	B10	0.045	M468K_MH	0.4
40.97	B10	0.256	L453K_MTB	0.4		40.85	B10	0.107	M468K_MH	0.4
47.43	B10	0.275	L453K_MTB	0.4		47.32	B10	0.192	M468K_MH	0.4
17.7	B11	0.041	L453D_MTB	0.4		17.6	B11	0.039	M468D_MH	0.4
20.85	B11	0.042	L453D_MTB	0.4		20.75	B11	0.039	M468D_MH	0.4
23.72	B11	0.046	L453D_MTB	0.4		23.63	B11	0.039	M468D_MH	0.4
27.48	B11	0.049	L453D_MTB	0.4		27.38	B11	0.039	M468D_MH	0.4
40.97	B11	0.121	L453D_MTB	0.4		40.85	B11	0.04	M468D_MH	0.4
47.43	B11	0.195	L453D_MTB	0.4		47.32	B11	0.04	M468D_MH	0.4
17.7	C1	0.039	Media	0.4		17.6	C1	0.038	Media	0.4
20.85	C1	0.039	Media	0.4		20.75	C1	0.038	Media	0.4
23.72	C1	0.039	Media	0.4		23.63	C1	0.039	Media	0.4
27.48	C1	0.039	Media	0.4		27.38	C1	0.039	Media	0.4
40.97	C1	0.039	Media	0.4		40.85	C1	0.038	Media	0.4
47.43	C1	0.039	Media	0.4		47.32	C1	0.039	Media	0.4
17.7	C2	0.04	EV	0.4		17.6	C2	0.04	EV	0.4
20.85	C2	0.039	EV	0.4		20.75	C2	0.039	EV	0.4
23.72	C2	0.039	EV	0.4		23.63	C2	0.039	EV	0.4
27.48	C2	0.039	EV	0.4		27.38	C2	0.039	EV	0.4
40.97	C2	0.039	EV	0.4		40.85	C2	0.039	EV	0.4
47.43	C2	0.039	EV	0.4		47.32	C2	0.039	EV	0.4
17.7	C3	0.056	WT_MTB	0.4		17.6	C3	0.046	WT_MH	0.4
20.85	C3	0.06	WT_MTB	0.4		20.75	C3	0.048	WT_MH	0.4
23.72	C3	0.086	WT_MTB	0.4		23.63	C3	0.062	WT_MH	0.4
27.48	C3	0.109	WT_MTB	0.4		27.38	C3	0.088	WT_MH	0.4
40.97	C3	0.291	WT_MTB	0.4		40.85	C3	0.25	WT_MH	0.4
47.43	C3	0.305	WT_MTB	0.4		47.32	C3	0.284	WT_MH	0.4
17.7	C4	0.039	Media	0.4		17.6	C4	0.04	Y483A_MH	0.4
20.85	C4	0.042	Media	0.4		20.75	C4	0.039	Y483A_MH	0.4
23.72	C4	0.039	Media	0.4		23.63	C4	0.039	Y483A_MH	0.4
27.48	C4	0.039	Media	0.4		27.38	C4	0.04	Y483A_MH	0.4
40.97	C4	0.039	Media	0.4		40.85	C4	0.056	Y483A_MH	0.4
47.43	C4	0.038	Media	0.4		47.32	C4	0.101	Y483A_MH	0.4
17.7	C5	0.039	Media	0.4		17.6	C5	0.044	L431E_MH	0.4
20.85	C5	0.038	Media	0.4		20.75	C5	0.047	L431E_MH	0.4
23.72	C5	0.038	Media	0.4		23.63	C5	0.056	L431E_MH	0.4
27.48	C5	0.039	Media	0.4		27.38	C5	0.074	L431E_MH	0.4
40.97	C5	0.038	Media	0.4		40.85	C5	0.228	L431E_MH	0.4
47.43	C5	0.039	Media	0.4		47.32	C5	0.296	L431E_MH	0.4
17.7	C6	0.041	Y464A_MTB	0.4		17.6	C6	0.042	T479A_MH	0.4
20.85	C6	0.041	Y464A_MTB	0.4		20.75	C6	0.043	T479A_MH	0.4
23.72	C6	0.043	Y464A_MTB	0.4		23.63	C6	0.047	T479A_MH	0.4
27.48	C6	0.046	Y464A_MTB	0.4		27.38	C6	0.06	T479A_MH	0.4
40.97	C6	0.112	Y464A_MTB	0.4		40.85	C6	0.194	T479A_MH	0.4
47.43	C6	0.206	Y464A_MTB	0.4		47.32	C6	0.283	T479A_MH	0.4
17.7	C7	0.048	Y464E_MTB	0.4		17.6	C7	0.049	T479E_MH	0.4
20.85	C7	0.044	Y464E_MTB	0.4		20.75	C7	0.05	T479E_MH	0.4
23.72	C7	0.05	Y464E_MTB	0.4		23.63	C7	0.062	T479E_MH	0.4
27.48	C7	0.065	Y464E_MTB	0.4		27.38	C7	0.082	T479E_MH	0.4
40.97	C7	0.192	Y464E_MTB	0.4		40.85	C7	0.25	T479E_MH	0.4
47.43	C7	0.307	Y464E_MTB	0.4		47.32	C7	0.257	T479E_MH	0.4
17.7	C8	0.041	F468A_MTB	0.4		17.6	C8	0.04	Y483A_MH	0.4
20.85	C8	0.04	F468A_MTB	0.4		20.75	C8	0.04	Y483A_MH	0.4
23.72	C8	0.04	F468A_MTB	0.4		23.63	C8	0.04	Y483A_MH	0.4
27.48	C8	0.04	F468A_MTB	0.4		27.38	C8	0.041	Y483A_MH	0.4
40.97	C8	0.043	F468A_MTB	0.4		40.85	C8	0.066	Y483A_MH	0.4
47.43	C8	0.048	F468A_MTB	0.4		47.32	C8	0.118	Y483A_MH	0.4
17.7	C9	0.039	F468E_MTB	0.4		17.6	C9	0.043	Y483E_MH	0.4
20.85	C9	0.039	F468E_MTB	0.4		20.75	C9	0.044	Y483E_MH	0.4
23.72	C9	0.039	F468E_MTB	0.4		23.63	C9	0.047	Y483E_MH	0.4
27.48	C9	0.039	F468E_MTB	0.4		27.38	C9	0.056	Y483E_MH	0.4
40.97	C9	0.039	F468E_MTB	0.4		40.85	C9	0.197	Y483E_MH	0.4
47.43	C9	0.039	F468E_MTB	0.4		47.32	C9	0.291	Y483E_MH	0.4
17.7	C10	0.044	L453K_MTB	0.4		17.6	C10	0.041	M468K_MH	0.4
20.85	C10	0.046	L453K_MTB	0.4		20.75	C10	0.041	M468K_MH	0.4
23.72	C10	0.053	L453K_MTB	0.4		23.63	C10	0.041	M468K_MH	0.4
27.48	C10	0.068	L453K_MTB	0.4		27.38	C10	0.044	M468K_MH	0.4
40.97	C10	0.23	L453K_MTB	0.4		40.85	C10	0.098	M468K_MH	0.4
47.43	C10	0.266	L453K_MTB	0.4		47.32	C10	0.179	M468K_MH	0.4
17.7	C11	0.041	L453D_MTB	0.4		17.6	C11	0.04	M468D_MH	0.4
20.85	C11	0.041	L453D_MTB	0.4		20.75	C11	0.039	M468D_MH	0.4
23.72	C11	0.042	L453D_MTB	0.4		23.63	C11	0.039	M468D_MH	0.4
27.48	C11	0.046	L453D_MTB	0.4		27.38	C11	0.039	M468D_MH	0.4
40.97	C11	0.104	L453D_MTB	0.4		40.85	C11	0.039	M468D_MH	0.4
47.43	C11	0.181	L453D_MTB	0.4		47.32	C11	0.039	M468D_MH	0.4
17.7	D1	0.039	Media	0.4		17.6	D1	0.039	Media	0.4
20.85	D1	0.039	Media	0.4		20.75	D1	0.038	Media	0.4
23.72	D1	0.039	Media	0.4		23.63	D1	0.039	Media	0.4
27.48	D1	0.039	Media	0.4		27.38	D1	0.039	Media	0.4
40.97	D1	0.039	Media	0.4		40.85	D1	0.039	Media	0.4
47.43	D1	0.039	Media	0.4		47.32	D1	0.039	Media	0.4
17.7	D2	0.039	EV	0.4		17.6	D2	0.04	EV	0.4
20.85	D2	0.039	EV	0.4		20.75	D2	0.039	EV	0.4
23.72	D2	0.039	EV	0.4		23.63	D2	0.039	EV	0.4
27.48	D2	0.039	EV	0.4		27.38	D2	0.039	EV	0.4
40.97	D2	0.039	EV	0.4		40.85	D2	0.039	EV	0.4
47.43	D2	0.039	EV	0.4		47.32	D2	0.039	EV	0.4
17.7	D3	0.051	WT_MTB	0.4		17.6	D3	0.046	WT_MH	0.4
20.85	D3	0.056	WT_MTB	0.4		20.75	D3	0.048	WT_MH	0.4
23.72	D3	0.073	WT_MTB	0.4		23.63	D3	0.061	WT_MH	0.4
27.48	D3	0.102	WT_MTB	0.4		27.38	D3	0.088	WT_MH	0.4
40.97	D3	0.296	WT_MTB	0.4		40.85	D3	0.253	WT_MH	0.4
47.43	D3	0.296	WT_MTB	0.4		47.32	D3	0.259	WT_MH	0.4
17.7	D4	0.039	Media	0.4		17.6	D4	0.04	Y483A_MH	0.4
20.85	D4	0.039	Media	0.4		20.75	D4	0.039	Y483A_MH	0.4
23.72	D4	0.039	Media	0.4		23.63	D4	0.04	Y483A_MH	0.4
27.48	D4	0.039	Media	0.4		27.38	D4	0.04	Y483A_MH	0.4
40.97	D4	0.039	Media	0.4		40.85	D4	0.061	Y483A_MH	0.4
47.43	D4	0.039	Media	0.4		47.32	D4	0.118	Y483A_MH	0.4
17.7	D5	0.039	Media	0.4		17.6	D5	0.043	L431E_MH	0.4
20.85	D5	0.038	Media	0.4		20.75	D5	0.047	L431E_MH	0.4
23.72	D5	0.039	Media	0.4		23.63	D5	0.052	L431E_MH	0.4
27.48	D5	0.039	Media	0.4		27.38	D5	0.074	L431E_MH	0.4
40.97	D5	0.039	Media	0.4		40.85	D5	0.222	L431E_MH	0.4
47.43	D5	0.039	Media	0.4		47.32	D5	0.29	L431E_MH	0.4
17.7	D6	0.04	Y464A_MTB	0.4		17.6	D6	0.042	T479A_MH	0.4
20.85	D6	0.04	Y464A_MTB	0.4		20.75	D6	0.042	T479A_MH	0.4
23.72	D6	0.041	Y464A_MTB	0.4		23.63	D6	0.045	T479A_MH	0.4
27.48	D6	0.044	Y464A_MTB	0.4		27.38	D6	0.06	T479A_MH	0.4
40.97	D6	0.099	Y464A_MTB	0.4		40.85	D6	0.159	T479A_MH	0.4
47.43	D6	0.198	Y464A_MTB	0.4		47.32	D6	0.272	T479A_MH	0.4
17.7	D7	0.043	Y464E_MTB	0.4		17.6	D7	0.047	T479E_MH	0.4
20.85	D7	0.044	Y464E_MTB	0.4		20.75	D7	0.048	T479E_MH	0.4
23.72	D7	0.047	Y464E_MTB	0.4		23.63	D7	0.061	T479E_MH	0.4
27.48	D7	0.058	Y464E_MTB	0.4		27.38	D7	0.082	T479E_MH	0.4
40.97	D7	0.173	Y464E_MTB	0.4		40.85	D7	0.266	T479E_MH	0.4
47.43	D7	0.301	Y464E_MTB	0.4		47.32	D7	0.263	T479E_MH	0.4
17.7	D8	0.04	F468A_MTB	0.4		17.6	D8	0.04	Y483A_MH	0.4
20.85	D8	0.04	F468A_MTB	0.4		20.75	D8	0.04	Y483A_MH	0.4
23.72	D8	0.04	F468A_MTB	0.4		23.63	D8	0.04	Y483A_MH	0.4
27.48	D8	0.04	F468A_MTB	0.4		27.38	D8	0.041	Y483A_MH	0.4
40.97	D8	0.041	F468A_MTB	0.4		40.85	D8	0.069	Y483A_MH	0.4
47.43	D8	0.044	F468A_MTB	0.4		47.32	D8	0.136	Y483A_MH	0.4
17.7	D9	0.039	F468E_MTB	0.4		17.6	D9	0.042	Y483E_MH	0.4
20.85	D9	0.039	F468E_MTB	0.4		20.75	D9	0.043	Y483E_MH	0.4
23.72	D9	0.039	F468E_MTB	0.4		23.63	D9	0.045	Y483E_MH	0.4
27.48	D9	0.039	F468E_MTB	0.4		27.38	D9	0.056	Y483E_MH	0.4
40.97	D9	0.039	F468E_MTB	0.4		40.85	D9	0.184	Y483E_MH	0.4
47.43	D9	0.039	F468E_MTB	0.4		47.32	D9	0.299	Y483E_MH	0.4
17.7	D10	0.044	L453K_MTB	0.4		17.6	D10	0.04	M468K_MH	0.4
20.85	D10	0.044	L453K_MTB	0.4		20.75	D10	0.04	M468K_MH	0.4
23.72	D10	0.052	L453K_MTB	0.4		23.63	D10	0.041	M468K_MH	0.4
27.48	D10	0.073	L453K_MTB	0.4		27.38	D10	0.044	M468K_MH	0.4
40.97	D10	0.239	L453K_MTB	0.4		40.85	D10	0.104	M468K_MH	0.4
47.43	D10	0.271	L453K_MTB	0.4		47.32	D10	0.195	M468K_MH	0.4
17.7	D11	0.042	L453D_MTB	0.4		17.6	D11	0.039	M468D_MH	0.4
20.85	D11	0.043	L453D_MTB	0.4		20.75	D11	0.039	M468D_MH	0.4
23.72	D11	0.047	L453D_MTB	0.4		23.63	D11	0.039	M468D_MH	0.4
27.48	D11	0.058	L453D_MTB	0.4		27.38	D11	0.039	M468D_MH	0.4
40.97	D11	0.154	L453D_MTB	0.4		40.85	D11	0.039	M468D_MH	0.4
47.43	D11	0.274	L453D_MTB	0.4		47.32	D11	0.039	M468D_MH	0.4
17.7	E3	0.039	Media	0.4		17.6	E2	0.039	E157Q_MH	0.4
20.85	E3	0.039	Media	0.4		20.75	E2	0.038	E157Q_MH	0.4
23.72	E3	0.039	Media	0.4		23.63	E2	0.039	E157Q_MH	0.4
27.48	E3	0.039	Media	0.4		27.38	E2	0.039	E157Q_MH	0.4
40.97	E3	0.039	Media	0.4		40.85	E2	0.039	E157Q_MH	0.4
47.43	E3	0.039	Media	0.4		47.32	E2	0.039	E157Q_MH	0.4
17.7	E4	0.048	Δβ-HP_MTB	0.4		17.6	E3	0.039	E157Q_MH	0.4
20.85	E4	0.048	Δβ-HP_MTB	0.4		20.75	E3	0.039	E157Q_MH	0.4
23.72	E4	0.055	Δβ-HP_MTB	0.4		23.63	E3	0.039	E157Q_MH	0.4
27.48	E4	0.071	Δβ-HP_MTB	0.4		27.38	E3	0.039	E157Q_MH	0.4
40.97	E4	0.229	Δβ-HP_MTB	0.4		40.85	E3	0.039	E157Q_MH	0.4
47.43	E4	0.284	Δβ-HP_MTB	0.4		47.32	E3	0.039	E157Q_MH	0.4
17.7	E5	0.039	D22N_MTB	0.4		17.6	E4	0.039	Δβ-HP_MH	0.4
20.85	E5	0.039	D22N_MTB	0.4		20.75	E4	0.039	Δβ-HP_MH	0.4
23.72	E5	0.039	D22N_MTB	0.4		23.63	E4	0.039	Δβ-HP_MH	0.4
27.48	E5	0.039	D22N_MTB	0.4		27.38	E4	0.039	Δβ-HP_MH	0.4
40.97	E5	0.039	D22N_MTB	0.4		40.85	E4	0.039	Δβ-HP_MH	0.4
47.43	E5	0.039	D22N_MTB	0.4		47.32	E4	0.042	Δβ-HP_MH	0.4
17.7	E6	0.038	Media	0.4		17.6	E5	0.039	D35N_MH	0.4
20.85	E6	0.038	Media	0.4		20.75	E5	0.039	D35N_MH	0.4
23.72	E6	0.039	Media	0.4		23.63	E5	0.039	D35N_MH	0.4
27.48	E6	0.039	Media	0.4		27.38	E5	0.039	D35N_MH	0.4
40.97	E6	0.038	Media	0.4		40.85	E5	0.039	D35N_MH	0.4
47.43	E6	0.039	Media	0.4		47.32	E5	0.039	D35N_MH	0.4
17.7	E7	0.05	L155E_MTB	0.4		17.6	E6	0.039	D35N_MH	0.4
20.85	E7	0.057	L155E_MTB	0.4		20.75	E6	0.038	D35N_MH	0.4
23.72	E7	0.068	L155E_MTB	0.4		23.63	E6	0.039	D35N_MH	0.4
27.48	E7	0.099	L155E_MTB	0.4		27.38	E6	0.039	D35N_MH	0.4
40.97	E7	0.315	L155E_MTB	0.4		40.85	E6	0.038	D35N_MH	0.4
47.43	E7	0.278	L155E_MTB	0.4		47.32	E6	0.038	D35N_MH	0.4
17.7	E8	0.042	L422E_MTB	0.4		17.6	E8	0.039	I165E_MH	0.4
20.85	E8	0.044	L422E_MTB	0.4		20.75	E8	0.039	I165E_MH	0.4
23.72	E8	0.048	L422E_MTB	0.4		23.63	E8	0.039	I165E_MH	0.4
27.48	E8	0.061	L422E_MTB	0.4		27.38	E8	0.039	I165E_MH	0.4
40.97	E8	0.192	L422E_MTB	0.4		40.85	E8	0.043	I165E_MH	0.4
47.43	E8	0.284	L422E_MTB	0.4		47.32	E8	0.056	I165E_MH	0.4
17.7	E9	0.04	L289D_MTB	0.4		17.6	E9	0.042	L299D_MH	0.4
20.85	E9	0.04	L289D_MTB	0.4		20.75	E9	0.043	L299D_MH	0.4
23.72	E9	0.041	L289D_MTB	0.4		23.63	E9	0.045	L299D_MH	0.4
27.48	E9	0.043	L289D_MTB	0.4		27.38	E9	0.049	L299D_MH	0.4
40.97	E9	0.098	L289D_MTB	0.4		40.85	E9	0.128	L299D_MH	0.4
47.43	E9	0.183	L289D_MTB	0.4		47.32	E9	0.228	L299D_MH	0.4
17.7	E12	0.043	WT_MH	0.4		17.6	F2	0.039	E157Q_MH	0.4
20.85	E12	0.047	WT_MH	0.4		20.75	F2	0.041	E157Q_MH	0.4
23.72	E12	0.052	WT_MH	0.4		23.63	F2	0.039	E157Q_MH	0.4
27.48	E12	0.072	WT_MH	0.4		27.38	F2	0.039	E157Q_MH	0.4
40.97	E12	0.23	WT_MH	0.4		40.85	F2	0.039	E157Q_MH	0.4
47.43	E12	0.274	WT_MH	0.4		47.32	F2	0.039	E157Q_MH	0.4
17.7	F3	0.039	Media	0.4		17.6	F3	0.04	E157Q_MH	0.4
20.85	F3	0.039	Media	0.4		20.75	F3	0.039	E157Q_MH	0.4
23.72	F3	0.039	Media	0.4		23.63	F3	0.039	E157Q_MH	0.4
27.48	F3	0.039	Media	0.4		27.38	F3	0.039	E157Q_MH	0.4
40.97	F3	0.039	Media	0.4		40.85	F3	0.039	E157Q_MH	0.4
47.43	F3	0.039	Media	0.4		47.32	F3	0.039	E157Q_MH	0.4
17.7	F4	0.045	Δβ-HP_MTB	0.4		17.6	F4	0.039	Δβ-HP_MH	0.4
20.85	F4	0.046	Δβ-HP_MTB	0.4		20.75	F4	0.039	Δβ-HP_MH	0.4
23.72	F4	0.055	Δβ-HP_MTB	0.4		23.63	F4	0.039	Δβ-HP_MH	0.4
27.48	F4	0.068	Δβ-HP_MTB	0.4		27.38	F4	0.039	Δβ-HP_MH	0.4
40.97	F4	0.201	Δβ-HP_MTB	0.4		40.85	F4	0.039	Δβ-HP_MH	0.4
47.43	F4	0.293	Δβ-HP_MTB	0.4		47.32	F4	0.041	Δβ-HP_MH	0.4
17.7	F5	0.039	D22N_MTB	0.4		17.6	F5	0.039	D35N_MH	0.4
20.85	F5	0.039	D22N_MTB	0.4		20.75	F5	0.039	D35N_MH	0.4
23.72	F5	0.039	D22N_MTB	0.4		23.63	F5	0.039	D35N_MH	0.4
27.48	F5	0.039	D22N_MTB	0.4		27.38	F5	0.039	D35N_MH	0.4
40.97	F5	0.039	D22N_MTB	0.4		40.85	F5	0.039	D35N_MH	0.4
47.43	F5	0.039	D22N_MTB	0.4		47.32	F5	0.039	D35N_MH	0.4
17.7	F6	0.039	Media	0.4		17.6	F6	0.039	D35N_MH	0.4
20.85	F6	0.038	Media	0.4		20.75	F6	0.038	D35N_MH	0.4
23.72	F6	0.038	Media	0.4		23.63	F6	0.039	D35N_MH	0.4
27.48	F6	0.038	Media	0.4		27.38	F6	0.039	D35N_MH	0.4
40.97	F6	0.039	Media	0.4		40.85	F6	0.039	D35N_MH	0.4
47.43	F6	0.039	Media	0.4		47.32	F6	0.039	D35N_MH	0.4
17.7	F7	0.047	L155E_MTB	0.4		17.6	F8	0.04	I165E_MH	0.4
20.85	F7	0.054	L155E_MTB	0.4		20.75	F8	0.039	I165E_MH	0.4
23.72	F7	0.065	L155E_MTB	0.4		23.63	F8	0.039	I165E_MH	0.4
27.48	F7	0.095	L155E_MTB	0.4		27.38	F8	0.039	I165E_MH	0.4
40.97	F7	0.3	L155E_MTB	0.4		40.85	F8	0.046	I165E_MH	0.4
47.43	F7	0.291	L155E_MTB	0.4		47.32	F8	0.061	I165E_MH	0.4
17.7	F8	0.043	L422E_MTB	0.4		17.6	F9	0.042	L299D_MH	0.4
20.85	F8	0.043	L422E_MTB	0.4		20.75	F9	0.042	L299D_MH	0.4
23.72	F8	0.047	L422E_MTB	0.4		23.63	F9	0.045	L299D_MH	0.4
27.48	F8	0.056	L422E_MTB	0.4		27.38	F9	0.049	L299D_MH	0.4
40.97	F8	0.194	L422E_MTB	0.4		40.85	F9	0.138	L299D_MH	0.4
47.43	F8	0.304	L422E_MTB	0.4		47.32	F9	0.24	L299D_MH	0.4
17.7	F9	0.04	L289D_MTB	0.4		17.6	G2	0.04	E157Q_MH	0.4
20.85	F9	0.041	L289D_MTB	0.4		20.75	G2	0.039	E157Q_MH	0.4
23.72	F9	0.041	L289D_MTB	0.4		23.63	G2	0.039	E157Q_MH	0.4
27.48	F9	0.043	L289D_MTB	0.4		27.38	G2	0.039	E157Q_MH	0.4
40.97	F9	0.088	L289D_MTB	0.4		40.85	G2	0.039	E157Q_MH	0.4
47.43	F9	0.168	L289D_MTB	0.4		47.32	G2	0.039	E157Q_MH	0.4
17.7	F12	0.042	WT_MH	0.4		17.6	G3	0.04	E157Q_MH	0.4
20.85	F12	0.045	WT_MH	0.4		20.75	G3	0.039	E157Q_MH	0.4
23.72	F12	0.051	WT_MH	0.4		23.63	G3	0.039	E157Q_MH	0.4
27.48	F12	0.07	WT_MH	0.4		27.38	G3	0.039	E157Q_MH	0.4
40.97	F12	0.242	WT_MH	0.4		40.85	G3	0.039	E157Q_MH	0.4
47.43	F12	0.27	WT_MH	0.4		47.32	G3	0.039	E157Q_MH	0.4
17.7	G3	0.039	Media	0.4		17.6	G4	0.039	Δβ-HP_MH	0.4
20.85	G3	0.039	Media	0.4		20.75	G4	0.039	Δβ-HP_MH	0.4
23.72	G3	0.039	Media	0.4		23.63	G4	0.039	Δβ-HP_MH	0.4
27.48	G3	0.039	Media	0.4		27.38	G4	0.039	Δβ-HP_MH	0.4
40.97	G3	0.039	Media	0.4		40.85	G4	0.04	Δβ-HP_MH	0.4
47.43	G3	0.039	Media	0.4		47.32	G4	0.043	Δβ-HP_MH	0.4
17.7	G4	0.044	Δβ-HP_MTB	0.4		17.6	G5	0.039	D35N_MH	0.4
20.85	G4	0.046	Δβ-HP_MTB	0.4		20.75	G5	0.039	D35N_MH	0.4
23.72	G4	0.049	Δβ-HP_MTB	0.4		23.63	G5	0.039	D35N_MH	0.4
27.48	G4	0.061	Δβ-HP_MTB	0.4		27.38	G5	0.039	D35N_MH	0.4
40.97	G4	0.188	Δβ-HP_MTB	0.4		40.85	G5	0.039	D35N_MH	0.4
47.43	G4	0.301	Δβ-HP_MTB	0.4		47.32	G5	0.039	D35N_MH	0.4
17.7	G5	0.039	D22N_MTB	0.4		17.6	G6	0.039	D35N_MH	0.4
20.85	G5	0.039	D22N_MTB	0.4		20.75	G6	0.039	D35N_MH	0.4
23.72	G5	0.039	D22N_MTB	0.4		23.63	G6	0.039	D35N_MH	0.4
27.48	G5	0.039	D22N_MTB	0.4		27.38	G6	0.039	D35N_MH	0.4
40.97	G5	0.039	D22N_MTB	0.4		40.85	G6	0.039	D35N_MH	0.4
47.43	G5	0.039	D22N_MTB	0.4		47.32	G6	0.039	D35N_MH	0.4
17.7	G6	0.039	Media	0.4		17.6	G8	0.039	I165E_MH	0.4
20.85	G6	0.039	Media	0.4		20.75	G8	0.039	I165E_MH	0.4
23.72	G6	0.039	Media	0.4		23.63	G8	0.039	I165E_MH	0.4
27.48	G6	0.039	Media	0.4		27.38	G8	0.039	I165E_MH	0.4
40.97	G6	0.039	Media	0.4		40.85	G8	0.045	I165E_MH	0.4
47.43	G6	0.039	Media	0.4		47.32	G8	0.06	I165E_MH	0.4
17.7	G7	0.045	L155E_MTB	0.4		17.6	G9	0.041	L299D_MH	0.4
20.85	G7	0.053	L155E_MTB	0.4		20.75	G9	0.042	L299D_MH	0.4
23.72	G7	0.06	L155E_MTB	0.4		23.63	G9	0.045	L299D_MH	0.4
27.48	G7	0.085	L155E_MTB	0.4		27.38	G9	0.049	L299D_MH	0.4
40.97	G7	0.289	L155E_MTB	0.4		40.85	G9	0.126	L299D_MH	0.4
47.43	G7	0.288	L155E_MTB	0.4		47.32	G9	0.226	L299D_MH	0.4
17.7	G8	0.042	L422E_MTB	0.4		17.6	H2	0.039	E157Q_MH	0.4
20.85	G8	0.044	L422E_MTB	0.4		20.75	H2	0.04	E157Q_MH	0.4
23.72	G8	0.049	L422E_MTB	0.4		23.63	H2	0.04	E157Q_MH	0.4
27.48	G8	0.058	L422E_MTB	0.4		27.38	H2	0.04	E157Q_MH	0.4
40.97	G8	0.196	L422E_MTB	0.4		40.85	H2	0.039	E157Q_MH	0.4
47.43	G8	0.269	L422E_MTB	0.4		47.32	H2	0.04	E157Q_MH	0.4
17.7	G9	0.04	L289D_MTB	0.4		17.6	H3	0.04	E157Q_MH	0.4
20.85	G9	0.04	L289D_MTB	0.4		20.75	H3	0.039	E157Q_MH	0.4
23.72	G9	0.042	L289D_MTB	0.4		23.63	H3	0.039	E157Q_MH	0.4
27.48	G9	0.045	L289D_MTB	0.4		27.38	H3	0.039	E157Q_MH	0.4
40.97	G9	0.096	L289D_MTB	0.4		40.85	H3	0.039	E157Q_MH	0.4
47.43	G9	0.176	L289D_MTB	0.4		47.32	H3	0.039	E157Q_MH	0.4
17.7	G12	0.042	WT_MH	0.4		17.6	H4	0.039	Δβ-HP_MH	0.4
20.85	G12	0.045	WT_MH	0.4		20.75	H4	0.039	Δβ-HP_MH	0.4
23.72	G12	0.052	WT_MH	0.4		23.63	H4	0.039	Δβ-HP_MH	0.4
27.48	G12	0.067	WT_MH	0.4		27.38	H4	0.04	Δβ-HP_MH	0.4
40.97	G12	0.255	WT_MH	0.4		40.85	H4	0.04	Δβ-HP_MH	0.4
47.43	G12	0.275	WT_MH	0.4		47.32	H4	0.042	Δβ-HP_MH	0.4
17.7	H3	0.04	Media	0.4		17.6	H5	0.039	D35N_MH	0.4
20.85	H3	0.039	Media	0.4		20.75	H5	0.039	D35N_MH	0.4
23.72	H3	0.039	Media	0.4		23.63	H5	0.039	D35N_MH	0.4
27.48	H3	0.039	Media	0.4		27.38	H5	0.039	D35N_MH	0.4
40.97	H3	0.039	Media	0.4		40.85	H5	0.039	D35N_MH	0.4
47.43	H3	0.039	Media	0.4		47.32	H5	0.039	D35N_MH	0.4
17.7	H4	0.045	Δβ-HP_MTB	0.4		17.6	H6	0.039	D35N_MH	0.4
20.85	H4	0.046	Δβ-HP_MTB	0.4		20.75	H6	0.039	D35N_MH	0.4
23.72	H4	0.052	Δβ-HP_MTB	0.4		23.63	H6	0.039	D35N_MH	0.4
27.48	H4	0.065	Δβ-HP_MTB	0.4		27.38	H6	0.04	D35N_MH	0.4
40.97	H4	0.178	Δβ-HP_MTB	0.4		40.85	H6	0.039	D35N_MH	0.4
47.43	H4	0.292	Δβ-HP_MTB	0.4		47.32	H6	0.039	D35N_MH	0.4
17.7	H5	0.039	D22N_MTB	0.4		17.6	H8	0.039	I165E_MH	0.4
20.85	H5	0.039	D22N_MTB	0.4		20.75	H8	0.039	I165E_MH	0.4
23.72	H5	0.039	D22N_MTB	0.4		23.63	H8	0.04	I165E_MH	0.4
27.48	H5	0.039	D22N_MTB	0.4		27.38	H8	0.04	I165E_MH	0.4
40.97	H5	0.039	D22N_MTB	0.4		40.85	H8	0.043	I165E_MH	0.4
47.43	H5	0.039	D22N_MTB	0.4		47.32	H8	0.061	I165E_MH	0.4
17.7	H6	0.039	Media	0.4		17.6	H9	0.042	L299D_MH	0.4
20.85	H6	0.039	Media	0.4		20.75	H9	0.043	L299D_MH	0.4
23.72	H6	0.039	Media	0.4		23.63	H9	0.045	L299D_MH	0.4
27.48	H6	0.039	Media	0.4		27.38	H9	0.05	L299D_MH	0.4
40.97	H6	0.04	Media	0.4		40.85	H9	0.137	L299D_MH	0.4
47.43	H6	0.039	Media	0.4		47.32	H9	0.245	L299D_MH	0.4
17.7	H7	0.046	L155E_MTB	0.4
20.85	H7	0.051	L155E_MTB	0.4
23.72	H7	0.059	L155E_MTB	0.4
27.48	H7	0.094	L155E_MTB	0.4
40.97	H7	0.302	L155E_MTB	0.4
47.43	H7	0.27	L155E_MTB	0.4
17.7	H8	0.042	L422E_MTB	0.4
20.85	H8	0.044	L422E_MTB	0.4
23.72	H8	0.047	L422E_MTB	0.4
27.48	H8	0.058	L422E_MTB	0.4
40.97	H8	0.194	L422E_MTB	0.4
47.43	H8	0.293	L422E_MTB	0.4
17.7	H9	0.04	L289D_MTB	0.4
20.85	H9	0.04	L289D_MTB	0.4
23.72	H9	0.041	L289D_MTB	0.4
27.48	H9	0.044	L289D_MTB	0.4
40.97	H9	0.091	L289D_MTB	0.4
47.43	H9	0.172	L289D_MTB	0.4
17.7	H12	0.043	WT_MH	0.4
20.85	H12	0.046	WT_MH	0.4
23.72	H12	0.051	WT_MH	0.4
27.48	H12	0.063	WT_MH	0.4
40.97	H12	0.237	WT_MH	0.4
47.43	H12	0.289	WT_MH	0.4

## Sheet: OS_Experiment 1
time	well	OD	str
17.12	A1	0.044	Empty Vector
19.98	A1	0.045	Empty Vector
23.03	A1	0.054	Empty Vector
26.23	A1	0.069	Empty Vector
41.28	A1	0.222	Empty Vector
47.08	A1	0.228	Empty Vector
17.12	A2	0.045	Empty Vector
19.98	A2	0.047	Empty Vector
23.03	A2	0.056	Empty Vector
26.23	A2	0.069	Empty Vector
41.28	A2	0.201	Empty Vector
47.08	A2	0.232	Empty Vector
17.12	A3	0.057	Empty Vector
19.98	A3	0.048	Empty Vector
23.03	A3	0.056	Empty Vector
26.23	A3	0.062	Empty Vector
41.28	A3	0.215	Empty Vector
47.08	A3	0.234	Empty Vector
17.12	A4	0.046	Empty Vector
19.98	A4	0.05	Empty Vector
23.03	A4	0.053	Empty Vector
26.23	A4	0.067	Empty Vector
41.28	A4	0.181	Empty Vector
47.08	A4	0.214	Empty Vector
17.12	A5	0.043	Empty Vector
19.98	A5	0.048	Empty Vector
23.03	A5	0.052	Empty Vector
26.23	A5	0.06	Empty Vector
41.28	A5	0.16	Empty Vector
47.08	A5	0.232	Empty Vector
17.12	A6	0.047	Empty Vector
19.98	A6	0.047	Empty Vector
23.03	A6	0.05	Empty Vector
26.23	A6	0.059	Empty Vector
41.28	A6	0.177	Empty Vector
47.08	A6	0.227	Empty Vector
17.12	A7	0.043	Rv1411
19.98	A7	0.051	Rv1411
23.03	A7	0.069	Rv1411
26.23	A7	0.071	Rv1411
41.28	A7	0.233	Rv1411
47.08	A7	0.285	Rv1411
17.12	A8	0.044	Rv1411
19.98	A8	0.051	Rv1411
23.03	A8	0.059	Rv1411
26.23	A8	0.08	Rv1411
41.28	A8	0.226	Rv1411
47.08	A8	0.303	Rv1411
17.12	A9	0.049	Rv1411
19.98	A9	0.052	Rv1411
23.03	A9	0.054	Rv1411
26.23	A9	0.064	Rv1411
41.28	A9	0.238	Rv1411
47.08	A9	0.324	Rv1411
17.12	A10	0.044	Rv1411
19.98	A10	0.054	Rv1411
23.03	A10	0.056	Rv1411
26.23	A10	0.063	Rv1411
41.28	A10	0.212	Rv1411
47.08	A10	0.289	Rv1411
17.12	A11	0.048	Rv1411
19.98	A11	0.048	Rv1411
23.03	A11	0.052	Rv1411
26.23	A11	0.058	Rv1411
41.28	A11	0.188	Rv1411
47.08	A11	0.261	Rv1411
17.12	A12	0.044	Rv1411
19.98	A12	0.051	Rv1411
23.03	A12	0.057	Rv1411
26.23	A12	0.066	Rv1411
41.28	A12	0.196	Rv1411
47.08	A12	0.293	Rv1411
17.12	B1	0.049	Rv1410
19.98	B1	0.049	Rv1410
23.03	B1	0.056	Rv1410
26.23	B1	0.081	Rv1410
41.28	B1	0.381	Rv1410
47.08	B1	0.258	Rv1410
17.12	B2	0.052	Rv1410
19.98	B2	0.051	Rv1410
23.03	B2	0.066	Rv1410
26.23	B2	0.102	Rv1410
41.28	B2	0.301	Rv1410
47.08	B2	0.267	Rv1410
17.12	B3	0.052	Rv1410
19.98	B3	0.052	Rv1410
23.03	B3	0.066	Rv1410
26.23	B3	0.078	Rv1410
41.28	B3	0.305	Rv1410
47.08	B3	0.269	Rv1410
17.12	B4	0.048	Rv1410
19.98	B4	0.054	Rv1410
23.03	B4	0.062	Rv1410
26.23	B4	0.077	Rv1410
41.28	B4	0.311	Rv1410
47.08	B4	0.279	Rv1410
17.12	B5	0.047	Rv1410
19.98	B5	0.052	Rv1410
23.03	B5	0.068	Rv1410
26.23	B5	0.072	Rv1410
41.28	B5	0.27	Rv1410
47.08	B5	0.294	Rv1410
17.12	B6	0.049	Rv1410
19.98	B6	0.052	Rv1410
23.03	B6	0.058	Rv1410
26.23	B6	0.063	Rv1410
41.28	B6	0.271	Rv1410
47.08	B6	0.251	Rv1410
17.12	B7	0.062	Rv1411/10
19.98	B7	0.104	Rv1411/10
23.03	B7	0.149	Rv1411/10
26.23	B7	0.224	Rv1411/10
41.28	B7	0.342	Rv1411/10
47.08	B7	0.285	Rv1411/10
17.12	B8	0.062	Rv1411/10
19.98	B8	0.103	Rv1411/10
23.03	B8	0.141	Rv1411/10
26.23	B8	0.205	Rv1411/10
41.28	B8	0.339	Rv1411/10
47.08	B8	0.3	Rv1411/10
17.12	B9	0.059	Rv1411/10
19.98	B9	0.092	Rv1411/10
23.03	B9	0.142	Rv1411/10
26.23	B9	0.19	Rv1411/10
41.28	B9	0.337	Rv1411/10
47.08	B9	0.278	Rv1411/10
17.12	B10	0.061	Rv1411/10
19.98	B10	0.098	Rv1411/10
23.03	B10	0.138	Rv1411/10
26.23	B10	0.197	Rv1411/10
41.28	B10	0.328	Rv1411/10
47.08	B10	0.268	Rv1411/10
17.12	B11	0.057	Rv1411/10
19.98	B11	0.092	Rv1411/10
23.03	B11	0.143	Rv1411/10
26.23	B11	0.17	Rv1411/10
41.28	B11	0.31	Rv1411/10
47.08	B11	0.257	Rv1411/10
17.12	B12	0.067	Rv1411/10
19.98	B12	0.108	Rv1411/10
23.03	B12	0.13	Rv1411/10
26.23	B12	0.178	Rv1411/10
41.28	B12	0.316	Rv1411/10
47.08	B12	0.266	Rv1411/10
17.12	C1	0.063	MSM3069
19.98	C1	0.061	MSM3069
23.03	C1	0.088	MSM3069
26.23	C1	0.145	MSM3069
41.28	C1	0.455	MSM3069
47.08	C1	0.294	MSM3069
17.12	C2	0.061	MSM3069
19.98	C2	0.071	MSM3069
23.03	C2	0.105	MSM3069
26.23	C2	0.163	MSM3069
41.28	C2	0.451	MSM3069
47.08	C2	0.26	MSM3069
17.12	C3	0.057	MSM3069
19.98	C3	0.087	MSM3069
23.03	C3	0.115	MSM3069
26.23	C3	0.152	MSM3069
41.28	C3	0.499	MSM3069
47.08	C3	0.276	MSM3069
17.12	C4	0.055	MSM3069
19.98	C4	0.082	MSM3069
23.03	C4	0.115	MSM3069
26.23	C4	0.144	MSM3069
41.28	C4	0.483	MSM3069
47.08	C4	0.3	MSM3069
17.12	C5	0.057	MSM3069
19.98	C5	0.079	MSM3069
23.03	C5	0.101	MSM3069
26.23	C5	0.147	MSM3069
41.28	C5	0.485	MSM3069
47.08	C5	0.301	MSM3069
17.12	C6	0.051	MSM3069
19.98	C6	0.071	MSM3069
23.03	C6	0.109	MSM3069
26.23	C6	0.143	MSM3069
41.28	C6	0.427	MSM3069
47.08	C6	0.293	MSM3069
17.12	C7	0.052	MSM3070/69
19.98	C7	0.08	MSM3070/69
23.03	C7	0.12	MSM3070/69
26.23	C7	0.178	MSM3070/69
41.28	C7	0.349	MSM3070/69
47.08	C7	0.293	MSM3070/69
17.12	C8	0.058	MSM3070/69
19.98	C8	0.078	MSM3070/69
23.03	C8	0.125	MSM3070/69
26.23	C8	0.172	MSM3070/69
41.28	C8	0.362	MSM3070/69
47.08	C8	0.3	MSM3070/69
17.12	C9	0.052	MSM3070/69
19.98	C9	0.082	MSM3070/69
23.03	C9	0.11	MSM3070/69
26.23	C9	0.165	MSM3070/69
41.28	C9	0.357	MSM3070/69
47.08	C9	0.298	MSM3070/69
17.12	C10	0.052	MSM3070/69
19.98	C10	0.071	MSM3070/69
23.03	C10	0.112	MSM3070/69
26.23	C10	0.16	MSM3070/69
41.28	C10	0.359	MSM3070/69
47.08	C10	0.302	MSM3070/69
17.12	C11	0.05	MSM3070/69
19.98	C11	0.075	MSM3070/69
23.03	C11	0.11	MSM3070/69
26.23	C11	0.145	MSM3070/69
41.28	C11	0.335	MSM3070/69
47.08	C11	0.274	MSM3070/69
17.12	C12	0.054	MSM3070/69
19.98	C12	0.076	MSM3070/69
23.03	C12	0.114	MSM3070/69
26.23	C12	0.146	MSM3070/69
41.28	C12	0.313	MSM3070/69
47.08	C12	0.289	MSM3070/69
17.12	D1	0.047	MHAS2168
19.98	D1	0.045	MHAS2168
23.03	D1	0.047	MHAS2168
26.23	D1	0.062	MHAS2168
41.28	D1	0.213	MHAS2168
47.08	D1	0.192	MHAS2168
17.12	D2	0.05	MHAS2168
19.98	D2	0.047	MHAS2168
23.03	D2	0.052	MHAS2168
26.23	D2	0.067	MHAS2168
41.28	D2	0.203	MHAS2168
47.08	D2	0.191	MHAS2168
17.12	D3	0.049	MHAS2168
19.98	D3	0.048	MHAS2168
23.03	D3	0.049	MHAS2168
26.23	D3	0.064	MHAS2168
41.28	D3	0.175	MHAS2168
47.08	D3	0.175	MHAS2168
17.12	D4	0.043	MHAS2168
19.98	D4	0.047	MHAS2168
23.03	D4	0.054	MHAS2168
26.23	D4	0.06	MHAS2168
41.28	D4	0.188	MHAS2168
47.08	D4	0.236	MHAS2168
17.12	D5	0.045	MHAS2168
19.98	D5	0.055	MHAS2168
23.03	D5	0.056	MHAS2168
26.23	D5	0.055	MHAS2168
41.28	D5	0.187	MHAS2168
47.08	D5	0.227	MHAS2168
17.12	D6	0.042	MHAS2168
19.98	D6	0.048	MHAS2168
23.03	D6	0.049	MHAS2168
26.23	D6	0.051	MHAS2168
41.28	D6	0.168	MHAS2168
47.08	D6	0.183	MHAS2168
17.12	D7	0.051	MHAS2167/68
19.98	D7	0.071	MHAS2167/68
23.03	D7	0.105	MHAS2167/68
26.23	D7	0.168	MHAS2167/68
41.28	D7	0.37	MHAS2167/68
47.08	D7	0.296	MHAS2167/68
17.12	D8	0.051	MHAS2167/68
19.98	D8	0.073	MHAS2167/68
23.03	D8	0.1	MHAS2167/68
26.23	D8	0.157	MHAS2167/68
41.28	D8	0.357	MHAS2167/68
47.08	D8	0.293	MHAS2167/68
17.12	D9	0.05	MHAS2167/68
19.98	D9	0.08	MHAS2167/68
23.03	D9	0.103	MHAS2167/68
26.23	D9	0.152	MHAS2167/68
41.28	D9	0.368	MHAS2167/68
47.08	D9	0.316	MHAS2167/68
17.12	D10	0.05	MHAS2167/68
19.98	D10	0.067	MHAS2167/68
23.03	D10	0.084	MHAS2167/68
26.23	D10	0.141	MHAS2167/68
41.28	D10	0.362	MHAS2167/68
47.08	D10	0.317	MHAS2167/68
17.12	D11	0.051	MHAS2167/68
19.98	D11	0.063	MHAS2167/68
23.03	D11	0.089	MHAS2167/68
26.23	D11	0.132	MHAS2167/68
41.28	D11	0.349	MHAS2167/68
47.08	D11	0.307	MHAS2167/68
17.12	D12	0.053	MHAS2167/68
19.98	D12	0.059	MHAS2167/68
23.03	D12	0.096	MHAS2167/68
26.23	D12	0.146	MHAS2167/68
41.28	D12	0.321	MHAS2167/68
47.08	D12	0.313	MHAS2167/68
17.12	E1	0.09	MSM3070/Rv1410
19.98	E1	0.088	MSM3070/Rv1410
23.03	E1	0.142	MSM3070/Rv1410
26.23	E1	0.245	MSM3070/Rv1410
41.28	E1	0.386	MSM3070/Rv1410
47.08	E1	0.274	MSM3070/Rv1410
17.12	E2	0.082	MSM3070/Rv1410
19.98	E2	0.1	MSM3070/Rv1410
23.03	E2	0.175	MSM3070/Rv1410
26.23	E2	0.246	MSM3070/Rv1410
41.28	E2	0.388	MSM3070/Rv1410
47.08	E2	0.28	MSM3070/Rv1410
17.12	E3	0.072	MSM3070/Rv1410
19.98	E3	0.106	MSM3070/Rv1410
23.03	E3	0.188	MSM3070/Rv1410
26.23	E3	0.263	MSM3070/Rv1410
41.28	E3	0.392	MSM3070/Rv1410
47.08	E3	0.288	MSM3070/Rv1410
17.12	E4	0.078	MSM3070/Rv1410
19.98	E4	0.123	MSM3070/Rv1410
23.03	E4	0.191	MSM3070/Rv1410
26.23	E4	0.263	MSM3070/Rv1410
41.28	E4	0.36	MSM3070/Rv1410
47.08	E4	0.285	MSM3070/Rv1410
17.12	E5	0.077	MSM3070/Rv1410
19.98	E5	0.104	MSM3070/Rv1410
23.03	E5	0.156	MSM3070/Rv1410
26.23	E5	0.239	MSM3070/Rv1410
41.28	E5	0.357	MSM3070/Rv1410
47.08	E5	0.293	MSM3070/Rv1410
17.12	E6	0.067	MSM3070/Rv1410
19.98	E6	0.104	MSM3070/Rv1410
23.03	E6	0.157	MSM3070/Rv1410
26.23	E6	0.239	MSM3070/Rv1410
41.28	E6	0.368	MSM3070/Rv1410
47.08	E6	0.287	MSM3070/Rv1410
17.12	E7	0.078	Rv1411/MSM3069
19.98	E7	0.122	Rv1411/MSM3069
23.03	E7	0.161	Rv1411/MSM3069
26.23	E7	0.237	Rv1411/MSM3069
41.28	E7	0.348	Rv1411/MSM3069
47.08	E7	0.287	Rv1411/MSM3069
17.12	E8	0.068	Rv1411/MSM3069
19.98	E8	0.131	Rv1411/MSM3069
23.03	E8	0.17	Rv1411/MSM3069
26.23	E8	0.248	Rv1411/MSM3069
41.28	E8	0.338	Rv1411/MSM3069
47.08	E8	0.297	Rv1411/MSM3069
17.12	E9	0.066	Rv1411/MSM3069
19.98	E9	0.117	Rv1411/MSM3069
23.03	E9	0.166	Rv1411/MSM3069
26.23	E9	0.221	Rv1411/MSM3069
41.28	E9	0.323	Rv1411/MSM3069
47.08	E9	0.318	Rv1411/MSM3069
17.12	E10	0.073	Rv1411/MSM3069
19.98	E10	0.134	Rv1411/MSM3069
23.03	E10	0.163	Rv1411/MSM3069
26.23	E10	0.226	Rv1411/MSM3069
41.28	E10	0.316	Rv1411/MSM3069
47.08	E10	0.311	Rv1411/MSM3069
17.12	E11	0.074	Rv1411/MSM3069
19.98	E11	0.113	Rv1411/MSM3069
23.03	E11	0.159	Rv1411/MSM3069
26.23	E11	0.21	Rv1411/MSM3069
41.28	E11	0.32	Rv1411/MSM3069
47.08	E11	0.329	Rv1411/MSM3069
17.12	E12	0.069	Rv1411/MSM3069
19.98	E12	0.11	Rv1411/MSM3069
23.03	E12	0.158	Rv1411/MSM3069
26.23	E12	0.215	Rv1411/MSM3069
41.28	E12	0.303	Rv1411/MSM3069
47.08	E12	0.323	Rv1411/MSM3069
17.12	F1	0.096	MHAS2167/Rv1410
19.98	F1	0.1	MHAS2167/Rv1410
23.03	F1	0.151	MHAS2167/Rv1410
26.23	F1	0.242	MHAS2167/Rv1410
41.28	F1	0.379	MHAS2167/Rv1410
47.08	F1	0.268	MHAS2167/Rv1410
17.12	F2	0.086	MHAS2167/Rv1410
19.98	F2	0.122	MHAS2167/Rv1410
23.03	F2	0.161	MHAS2167/Rv1410
26.23	F2	0.264	MHAS2167/Rv1410
41.28	F2	0.357	MHAS2167/Rv1410
47.08	F2	0.282	MHAS2167/Rv1410
17.12	F3	0.085	MHAS2167/Rv1410
19.98	F3	0.133	MHAS2167/Rv1410
23.03	F3	0.172	MHAS2167/Rv1410
26.23	F3	0.238	MHAS2167/Rv1410
41.28	F3	0.349	MHAS2167/Rv1410
47.08	F3	0.274	MHAS2167/Rv1410
17.12	F4	0.086	MHAS2167/Rv1410
19.98	F4	0.152	MHAS2167/Rv1410
23.03	F4	0.193	MHAS2167/Rv1410
26.23	F4	0.257	MHAS2167/Rv1410
41.28	F4	0.349	MHAS2167/Rv1410
47.08	F4	0.288	MHAS2167/Rv1410
17.12	F5	0.08	MHAS2167/Rv1410
19.98	F5	0.151	MHAS2167/Rv1410
23.03	F5	0.185	MHAS2167/Rv1410
26.23	F5	0.254	MHAS2167/Rv1410
41.28	F5	0.37	MHAS2167/Rv1410
47.08	F5	0.302	MHAS2167/Rv1410
17.12	F6	0.08	MHAS2167/Rv1410
19.98	F6	0.134	MHAS2167/Rv1410
23.03	F6	0.185	MHAS2167/Rv1410
26.23	F6	0.25	MHAS2167/Rv1410
41.28	F6	0.351	MHAS2167/Rv1410
47.08	F6	0.307	MHAS2167/Rv1410
17.12	F7	0.049	Rv1411/MHAS2168
19.98	F7	0.069	Rv1411/MHAS2168
23.03	F7	0.094	Rv1411/MHAS2168
26.23	F7	0.155	Rv1411/MHAS2168
41.28	F7	0.359	Rv1411/MHAS2168
47.08	F7	0.308	Rv1411/MHAS2168
17.12	F8	0.05	Rv1411/MHAS2168
19.98	F8	0.066	Rv1411/MHAS2168
23.03	F8	0.105	Rv1411/MHAS2168
26.23	F8	0.144	Rv1411/MHAS2168
41.28	F8	0.354	Rv1411/MHAS2168
47.08	F8	0.32	Rv1411/MHAS2168
17.12	F9	0.052	Rv1411/MHAS2168
19.98	F9	0.065	Rv1411/MHAS2168
23.03	F9	0.094	Rv1411/MHAS2168
26.23	F9	0.149	Rv1411/MHAS2168
41.28	F9	0.357	Rv1411/MHAS2168
47.08	F9	0.329	Rv1411/MHAS2168
17.12	F10	0.047	Rv1411/MHAS2168
19.98	F10	0.066	Rv1411/MHAS2168
23.03	F10	0.095	Rv1411/MHAS2168
26.23	F10	0.138	Rv1411/MHAS2168
41.28	F10	0.354	Rv1411/MHAS2168
47.08	F10	0.323	Rv1411/MHAS2168
17.12	F11	0.05	Rv1411/MHAS2168
19.98	F11	0.063	Rv1411/MHAS2168
23.03	F11	0.097	Rv1411/MHAS2168
26.23	F11	0.134	Rv1411/MHAS2168
41.28	F11	0.333	Rv1411/MHAS2168
47.08	F11	0.313	Rv1411/MHAS2168
17.12	F12	0.048	Rv1411/MHAS2168
19.98	F12	0.061	Rv1411/MHAS2168
23.03	F12	0.095	Rv1411/MHAS2168
26.23	F12	0.138	Rv1411/MHAS2168
41.28	F12	0.327	Rv1411/MHAS2168
47.08	F12	0.321	Rv1411/MHAS2168
17.12	G1	0.06	MAB2806/Rv1410
19.98	G1	0.076	MAB2806/Rv1410
23.03	G1	0.109	MAB2806/Rv1410
26.23	G1	0.169	MAB2806/Rv1410
41.28	G1	0.407	MAB2806/Rv1410
47.08	G1	0.273	MAB2806/Rv1410
17.12	G2	0.066	MAB2806/Rv1410
19.98	G2	0.072	MAB2806/Rv1410
23.03	G2	0.134	MAB2806/Rv1410
26.23	G2	0.179	MAB2806/Rv1410
41.28	G2	0.386	MAB2806/Rv1410
47.08	G2	0.277	MAB2806/Rv1410
17.12	G3	0.058	MAB2806/Rv1410
19.98	G3	0.089	MAB2806/Rv1410
23.03	G3	0.136	MAB2806/Rv1410
26.23	G3	0.175	MAB2806/Rv1410
41.28	G3	0.4	MAB2806/Rv1410
47.08	G3	0.288	MAB2806/Rv1410
17.12	G4	0.066	MAB2806/Rv1410
19.98	G4	0.081	MAB2806/Rv1410
23.03	G4	0.132	MAB2806/Rv1410
26.23	G4	0.186	MAB2806/Rv1410
41.28	G4	0.377	MAB2806/Rv1410
47.08	G4	0.298	MAB2806/Rv1410
17.12	G5	0.063	MAB2806/Rv1410
19.98	G5	0.079	MAB2806/Rv1410
23.03	G5	0.127	MAB2806/Rv1410
26.23	G5	0.176	MAB2806/Rv1410
41.28	G5	0.377	MAB2806/Rv1410
47.08	G5	0.307	MAB2806/Rv1410
17.12	G6	0.056	MAB2806/Rv1410
19.98	G6	0.084	MAB2806/Rv1410
23.03	G6	0.126	MAB2806/Rv1410
26.23	G6	0.178	MAB2806/Rv1410
41.28	G6	0.385	MAB2806/Rv1410
47.08	G6	0.304	MAB2806/Rv1410
17.12	G7	0.074	Rv1411/MAB2807
19.98	G7	0.122	Rv1411/MAB2807
23.03	G7	0.166	Rv1411/MAB2807
26.23	G7	0.216	Rv1411/MAB2807
41.28	G7	0.346	Rv1411/MAB2807
47.08	G7	0.286	Rv1411/MAB2807
17.12	G8	0.083	Rv1411/MAB2807
19.98	G8	0.136	Rv1411/MAB2807
23.03	G8	0.161	Rv1411/MAB2807
26.23	G8	0.226	Rv1411/MAB2807
41.28	G8	0.347	Rv1411/MAB2807
47.08	G8	0.313	Rv1411/MAB2807
17.12	G9	0.066	Rv1411/MAB2807
19.98	G9	0.122	Rv1411/MAB2807
23.03	G9	0.161	Rv1411/MAB2807
26.23	G9	0.213	Rv1411/MAB2807
41.28	G9	0.326	Rv1411/MAB2807
47.08	G9	0.322	Rv1411/MAB2807
17.12	G10	0.08	Rv1411/MAB2807
19.98	G10	0.123	Rv1411/MAB2807
23.03	G10	0.168	Rv1411/MAB2807
26.23	G10	0.21	Rv1411/MAB2807
41.28	G10	0.311	Rv1411/MAB2807
47.08	G10	0.299	Rv1411/MAB2807
17.12	G11	0.063	Rv1411/MAB2807
19.98	G11	0.108	Rv1411/MAB2807
23.03	G11	0.15	Rv1411/MAB2807
26.23	G11	0.193	Rv1411/MAB2807
41.28	G11	0.306	Rv1411/MAB2807
47.08	G11	0.308	Rv1411/MAB2807
17.12	G12	0.07	Rv1411/MAB2807
19.98	G12	0.116	Rv1411/MAB2807
23.03	G12	0.164	Rv1411/MAB2807
26.23	G12	0.189	Rv1411/MAB2807
41.28	G12	0.311	Rv1411/MAB2807
47.08	G12	0.332	Rv1411/MAB2807
17.12	H1	0.08	MAB2807
19.98	H1	0.092	MAB2807
23.03	H1	0.127	MAB2807
26.23	H1	0.197	MAB2807
41.28	H1	0.381	MAB2807
47.08	H1	0.276	MAB2807
17.12	H2	0.08	MAB2807
19.98	H2	0.096	MAB2807
23.03	H2	0.168	MAB2807
26.23	H2	0.216	MAB2807
41.28	H2	0.351	MAB2807
47.08	H2	0.269	MAB2807
17.12	H3	0.072	MAB2807
19.98	H3	0.097	MAB2807
23.03	H3	0.163	MAB2807
26.23	H3	0.195	MAB2807
41.28	H3	0.355	MAB2807
47.08	H3	0.281	MAB2807
17.12	H4	0.074	MAB2807
19.98	H4	0.113	MAB2807
23.03	H4	0.161	MAB2807
26.23	H4	0.225	MAB2807
41.28	H4	0.366	MAB2807
47.08	H4	0.289	MAB2807
17.12	H5	0.075	MAB2807
19.98	H5	0.098	MAB2807
23.03	H5	0.135	MAB2807
26.23	H5	0.194	MAB2807
41.28	H5	0.357	MAB2807
47.08	H5	0.287	MAB2807
17.12	H6	0.07	MAB2807
19.98	H6	0.107	MAB2807
23.03	H6	0.144	MAB2807
26.23	H6	0.212	MAB2807
41.28	H6	0.351	MAB2807
47.08	H6	0.299	MAB2807
17.12	H7	0.039	Media
19.98	H7	0.039	Media
23.03	H7	0.039	Media
26.23	H7	0.039	Media
41.28	H7	0.039	Media
47.08	H7	0.039	Media
17.12	H8	0.038	Media
19.98	H8	0.038	Media
23.03	H8	0.038	Media
26.23	H8	0.038	Media
41.28	H8	0.039	Media
47.08	H8	0.039	Media
17.12	H9	0.037	Media
19.98	H9	0.037	Media
23.03	H9	0.037	Media
26.23	H9	0.037	Media
41.28	H9	0.038	Media
47.08	H9	0.037	Media
17.12	H10	0.038	Media
19.98	H10	0.038	Media
23.03	H10	0.038	Media
26.23	H10	0.038	Media
41.28	H10	0.039	Media
47.08	H10	0.039	Media
17.12	H11	0.039	Media
19.98	H11	0.039	Media
23.03	H11	0.039	Media
26.23	H11	0.039	Media
41.28	H11	0.039	Media
47.08	H11	0.04	Media
17.12	H12	0.038	Media
19.98	H12	0.038	Media
23.03	H12	0.038	Media
26.23	H12	0.038	Media
41.28	H12	0.039	Media
47.08	H12	0.039	Media

## Sheet: OS_Experiment 2
time	well	OD	str
18.43	A2	0.043	Empty Vector
21.97	A2	0.046	Empty Vector
24.98	A2	0.043	Empty Vector
28.17	A2	0.045	Empty Vector
40.3	A2	0.076	Empty Vector
46.18	A2	0.169	Empty Vector
18.43	A3	0.045	Rv1411
21.97	A3	0.048	Rv1411
24.98	A3	0.05	Rv1411
28.17	A3	0.05	Rv1411
40.3	A3	0.112	Rv1411
46.18	A3	0.202	Rv1411
18.43	A4	0.046	Rv1410
21.97	A4	0.047	Rv1410
24.98	A4	0.044	Rv1410
28.17	A4	0.046	Rv1410
40.3	A4	0.104	Rv1410
46.18	A4	0.18	Rv1410
18.43	A5	0.108	Rv1411/10
21.97	A5	0.141	Rv1411/10
24.98	A5	0.181	Rv1411/10
28.17	A5	0.245	Rv1411/10
40.3	A5	0.332	Rv1411/10
46.18	A5	0.359	Rv1411/10
18.43	A6	0.043	MSM3070
21.97	A6	0.046	MSM3070
24.98	A6	0.043	MSM3070
28.17	A6	0.045	MSM3070
40.3	A6	0.088	MSM3070
46.18	A6	0.146	MSM3070
18.43	A7	0.056	MSM3069
21.97	A7	0.066	MSM3069
24.98	A7	0.079	MSM3069
28.17	A7	0.116	MSM3069
40.3	A7	0.348	MSM3069
46.18	A7	0.341	MSM3069
18.43	A8	0.071	MSM3070/69
21.97	A8	0.091	MSM3070/69
24.98	A8	0.133	MSM3070/69
28.17	A8	0.23	MSM3070/69
40.3	A8	0.344	MSM3070/69
46.18	A8	0.344	MSM3070/69
18.43	A9	0.041	MAB2806
21.97	A9	0.041	MAB2806
24.98	A9	0.04	MAB2806
28.17	A9	0.04	MAB2806
40.3	A9	0.043	MAB2806
46.18	A9	0.044	MAB2806
18.43	A10	0.082	MAB2807
21.97	A10	0.123	MAB2807
24.98	A10	0.178	MAB2807
28.17	A10	0.26	MAB2807
40.3	A10	0.335	MAB2807
46.18	A10	0.347	MAB2807
18.43	A11	0.057	MAB2806/07
21.97	A11	0.081	MAB2806/07
24.98	A11	0.123	MAB2806/07
28.17	A11	0.195	MAB2806/07
40.3	A11	0.33	MAB2806/07
46.18	A11	0.321	MAB2806/07
18.43	A12	0.039	Media
21.97	A12	0.039	Media
24.98	A12	0.039	Media
28.17	A12	0.039	Media
40.3	A12	0.039	Media
46.18	A12	0.039	Media
18.43	B2	0.044	Empty Vector
21.97	B2	0.047	Empty Vector
24.98	B2	0.045	Empty Vector
28.17	B2	0.048	Empty Vector
40.3	B2	0.082	Empty Vector
46.18	B2	0.163	Empty Vector
18.43	B3	0.049	Rv1411
21.97	B3	0.05	Rv1411
24.98	B3	0.047	Rv1411
28.17	B3	0.051	Rv1411
40.3	B3	0.128	Rv1411
46.18	B3	0.226	Rv1411
18.43	B4	0.045	Rv1410
21.97	B4	0.049	Rv1410
24.98	B4	0.047	Rv1410
28.17	B4	0.05	Rv1410
40.3	B4	0.119	Rv1410
46.18	B4	0.201	Rv1410
18.43	B5	0.106	Rv1411/10
21.97	B5	0.132	Rv1411/10
24.98	B5	0.179	Rv1411/10
28.17	B5	0.28	Rv1411/10
40.3	B5	0.354	Rv1411/10
46.18	B5	0.344	Rv1411/10
18.43	B6	0.043	MSM3070
21.97	B6	0.047	MSM3070
24.98	B6	0.046	MSM3070
28.17	B6	0.046	MSM3070
40.3	B6	0.099	MSM3070
46.18	B6	0.132	MSM3070
18.43	B7	0.063	MSM3069
21.97	B7	0.067	MSM3069
24.98	B7	0.094	MSM3069
28.17	B7	0.12	MSM3069
40.3	B7	0.409	MSM3069
46.18	B7	0.33	MSM3069
18.43	B8	0.061	MSM3070/69
21.97	B8	0.093	MSM3070/69
24.98	B8	0.132	MSM3070/69
28.17	B8	0.217	MSM3070/69
40.3	B8	0.354	MSM3070/69
46.18	B8	0.336	MSM3070/69
18.43	B9	0.042	MAB2806
21.97	B9	0.042	MAB2806
24.98	B9	0.042	MAB2806
28.17	B9	0.042	MAB2806
40.3	B9	0.055	MAB2806
46.18	B9	0.059	MAB2806
18.43	B10	0.082	MAB2807
21.97	B10	0.117	MAB2807
24.98	B10	0.179	MAB2807
28.17	B10	0.262	MAB2807
40.3	B10	0.335	MAB2807
46.18	B10	0.348	MAB2807
18.43	B11	0.058	MAB2806/07
21.97	B11	0.082	MAB2806/07
24.98	B11	0.118	MAB2806/07
28.17	B11	0.178	MAB2806/07
40.3	B11	0.333	MAB2806/07
46.18	B11	0.336	MAB2806/07
18.43	B12	0.038	Media
21.97	B12	0.038	Media
24.98	B12	0.038	Media
28.17	B12	0.039	Media
40.3	B12	0.039	Media
46.18	B12	0.039	Media
18.43	C2	0.045	Empty Vector
21.97	C2	0.048	Empty Vector
24.98	C2	0.045	Empty Vector
28.17	C2	0.048	Empty Vector
40.3	C2	0.095	Empty Vector
46.18	C2	0.174	Empty Vector
18.43	C3	0.045	Rv1411
21.97	C3	0.049	Rv1411
24.98	C3	0.048	Rv1411
28.17	C3	0.057	Rv1411
40.3	C3	0.133	Rv1411
46.18	C3	0.227	Rv1411
18.43	C4	0.051	Rv1410
21.97	C4	0.048	Rv1410
24.98	C4	0.046	Rv1410
28.17	C4	0.049	Rv1410
40.3	C4	0.1	Rv1410
46.18	C4	0.159	Rv1410
18.43	C5	0.098	Rv1411/10
21.97	C5	0.143	Rv1411/10
24.98	C5	0.193	Rv1411/10
28.17	C5	0.28	Rv1411/10
40.3	C5	0.342	Rv1411/10
46.18	C5	0.348	Rv1411/10
18.43	C6	0.046	MSM3070
21.97	C6	0.046	MSM3070
24.98	C6	0.044	MSM3070
28.17	C6	0.046	MSM3070
40.3	C6	0.106	MSM3070
46.18	C6	0.13	MSM3070
18.43	C7	0.056	MSM3069
21.97	C7	0.066	MSM3069
24.98	C7	0.078	MSM3069
28.17	C7	0.112	MSM3069
40.3	C7	0.408	MSM3069
46.18	C7	0.353	MSM3069
18.43	C8	0.064	MSM3070/69
21.97	C8	0.089	MSM3070/69
24.98	C8	0.126	MSM3070/69
28.17	C8	0.206	MSM3070/69
40.3	C8	0.35	MSM3070/69
46.18	C8	0.353	MSM3070/69
18.43	C9	0.042	MAB2806
21.97	C9	0.041	MAB2806
24.98	C9	0.04	MAB2806
28.17	C9	0.041	MAB2806
40.3	C9	0.052	MAB2806
46.18	C9	0.062	MAB2806
18.43	C10	0.08	MAB2807
21.97	C10	0.126	MAB2807
24.98	C10	0.168	MAB2807
28.17	C10	0.249	MAB2807
40.3	C10	0.321	MAB2807
46.18	C10	0.344	MAB2807
18.43	C11	0.06	MAB2806/07
21.97	C11	0.08	MAB2806/07
24.98	C11	0.12	MAB2806/07
28.17	C11	0.179	MAB2806/07
40.3	C11	0.337	MAB2806/07
46.18	C11	0.321	MAB2806/07
18.43	C12	0.039	Media
21.97	C12	0.039	Media
24.98	C12	0.039	Media
28.17	C12	0.039	Media
40.3	C12	0.039	Media
46.18	C12	0.039	Media
18.43	D2	0.045	Empty Vector
21.97	D2	0.046	Empty Vector
24.98	D2	0.044	Empty Vector
28.17	D2	0.048	Empty Vector
40.3	D2	0.089	Empty Vector
46.18	D2	0.169	Empty Vector
18.43	D3	0.048	Rv1411
21.97	D3	0.049	Rv1411
24.98	D3	0.049	Rv1411
28.17	D3	0.052	Rv1411
40.3	D3	0.122	Rv1411
46.18	D3	0.219	Rv1411
18.43	D4	0.046	Rv1410
21.97	D4	0.049	Rv1410
24.98	D4	0.047	Rv1410
28.17	D4	0.05	Rv1410
40.3	D4	0.108	Rv1410
46.18	D4	0.195	Rv1410
18.43	D5	0.098	Rv1411/10
21.97	D5	0.127	Rv1411/10
24.98	D5	0.17	Rv1411/10
28.17	D5	0.267	Rv1411/10
40.3	D5	0.35	Rv1411/10
46.18	D5	0.357	Rv1411/10
18.43	D6	0.044	MSM3070
21.97	D6	0.045	MSM3070
24.98	D6	0.044	MSM3070
28.17	D6	0.045	MSM3070
40.3	D6	0.094	MSM3070
46.18	D6	0.124	MSM3070
18.43	D7	0.055	MSM3069
21.97	D7	0.065	MSM3069
24.98	D7	0.086	MSM3069
28.17	D7	0.116	MSM3069
40.3	D7	0.395	MSM3069
46.18	D7	0.369	MSM3069
18.43	D8	0.063	MSM3070/69
21.97	D8	0.09	MSM3070/69
24.98	D8	0.125	MSM3070/69
28.17	D8	0.202	MSM3070/69
40.3	D8	0.346	MSM3070/69
46.18	D8	0.335	MSM3070/69
18.43	D9	0.041	MAB2806
21.97	D9	0.041	MAB2806
24.98	D9	0.04	MAB2806
28.17	D9	0.041	MAB2806
40.3	D9	0.044	MAB2806
46.18	D9	0.045	MAB2806
18.43	D10	0.093	MAB2807
21.97	D10	0.12	MAB2807
24.98	D10	0.168	MAB2807
28.17	D10	0.249	MAB2807
40.3	D10	0.341	MAB2807
46.18	D10	0.344	MAB2807
18.43	D11	0.064	MAB2806/07
21.97	D11	0.084	MAB2806/07
24.98	D11	0.113	MAB2806/07
28.17	D11	0.182	MAB2806/07
40.3	D11	0.345	MAB2806/07
46.18	D11	0.348	MAB2806/07
18.43	D12	0.039	Media
21.97	D12	0.039	Media
24.98	D12	0.039	Media
28.17	D12	0.039	Media
40.3	D12	0.039	Media
46.18	D12	0.039	Media
18.43	E2	0.049	MHAS2168
21.97	E2	0.051	MHAS2168
24.98	E2	0.049	MHAS2168
28.17	E2	0.06	MHAS2168
40.3	E2	0.175	MHAS2168
46.18	E2	0.285	MHAS2168
18.43	E3	0.059	MHAS2167/68
21.97	E3	0.087	MHAS2167/68
24.98	E3	0.11	MHAS2167/68
28.17	E3	0.167	MHAS2167/68
40.3	E3	0.368	MHAS2167/68
46.18	E3	0.36	MHAS2167/68
18.43	E4	0.09	MSM3070/Rv1410
21.97	E4	0.14	MSM3070/Rv1410
24.98	E4	0.191	MSM3070/Rv1410
28.17	E4	0.274	MSM3070/Rv1410
40.3	E4	0.343	MSM3070/Rv1410
46.18	E4	0.359	MSM3070/Rv1410
18.43	E5	0.066	Rv1411/MSM3069
21.97	E5	0.081	Rv1411/MSM3069
24.98	E5	0.11	Rv1411/MSM3069
28.17	E5	0.178	Rv1411/MSM3069
40.3	E5	0.354	Rv1411/MSM3069
46.18	E5	0.344	Rv1411/MSM3069
18.43	E6	0.057	MHAS2167/Rv1410
21.97	E6	0.078	MHAS2167/Rv1410
24.98	E6	0.105	MHAS2167/Rv1410
28.17	E6	0.167	MHAS2167/Rv1410
40.3	E6	0.336	MHAS2167/Rv1410
46.18	E6	0.351	MHAS2167/Rv1410
18.43	E7	0.083	Rv1411/MHAS2168
21.97	E7	0.122	Rv1411/MHAS2168
24.98	E7	0.169	Rv1411/MHAS2168
28.17	E7	0.255	Rv1411/MHAS2168
40.3	E7	0.348	Rv1411/MHAS2168
46.18	E7	0.352	Rv1411/MHAS2168
18.43	E8	0.059	MAB2806/Rv1410
21.97	E8	0.086	MAB2806/Rv1410
24.98	E8	0.125	MAB2806/Rv1410
28.17	E8	0.184	MAB2806/Rv1410
40.3	E8	0.342	MAB2806/Rv1410
46.18	E8	0.351	MAB2806/Rv1410
18.43	E9	0.094	Rv1411/MAB2807
21.97	E9	0.135	Rv1411/MAB2807
24.98	E9	0.179	Rv1411/MAB2807
28.17	E9	0.273	Rv1411/MAB2807
40.3	E9	0.314	Rv1411/MAB2807
46.18	E9	0.336	Rv1411/MAB2807
18.43	E11	0.038	Media
21.97	E11	0.038	Media
24.98	E11	0.038	Media
28.17	E11	0.039	Media
40.3	E11	0.039	Media
46.18	E11	0.039	Media
18.43	E12	0.04	Media
21.97	E12	0.039	Media
24.98	E12	0.039	Media
28.17	E12	0.039	Media
40.3	E12	0.039	Media
46.18	E12	0.039	Media
18.43	F2	0.051	MHAS2168
21.97	F2	0.061	MHAS2168
24.98	F2	0.054	MHAS2168
28.17	F2	0.06	MHAS2168
40.3	F2	0.194	MHAS2168
46.18	F2	0.33	MHAS2168
18.43	F3	0.061	MHAS2167/68
21.97	F3	0.082	MHAS2167/68
24.98	F3	0.101	MHAS2167/68
28.17	F3	0.167	MHAS2167/68
40.3	F3	0.365	MHAS2167/68
46.18	F3	0.365	MHAS2167/68
18.43	F4	0.094	MSM3070/Rv1410
21.97	F4	0.129	MSM3070/Rv1410
24.98	F4	0.173	MSM3070/Rv1410
28.17	F4	0.265	MSM3070/Rv1410
40.3	F4	0.345	MSM3070/Rv1410
46.18	F4	0.355	MSM3070/Rv1410
18.43	F5	0.064	Rv1411/MSM3069
21.97	F5	0.082	Rv1411/MSM3069
24.98	F5	0.115	Rv1411/MSM3069
28.17	F5	0.184	Rv1411/MSM3069
40.3	F5	0.348	Rv1411/MSM3069
46.18	F5	0.365	Rv1411/MSM3069
18.43	F6	0.068	MHAS2167/Rv1410
21.97	F6	0.097	MHAS2167/Rv1410
24.98	F6	0.122	MHAS2167/Rv1410
28.17	F6	0.193	MHAS2167/Rv1410
40.3	F6	0.356	MHAS2167/Rv1410
46.18	F6	0.35	MHAS2167/Rv1410
18.43	F7	0.082	Rv1411/MHAS2168
21.97	F7	0.126	Rv1411/MHAS2168
24.98	F7	0.164	Rv1411/MHAS2168
28.17	F7	0.268	Rv1411/MHAS2168
40.3	F7	0.338	Rv1411/MHAS2168
46.18	F7	0.346	Rv1411/MHAS2168
18.43	F8	0.062	MAB2806/Rv1410
21.97	F8	0.09	MAB2806/Rv1410
24.98	F8	0.118	MAB2806/Rv1410
28.17	F8	0.2	MAB2806/Rv1410
40.3	F8	0.34	MAB2806/Rv1410
46.18	F8	0.356	MAB2806/Rv1410
18.43	F9	0.091	Rv1411/MAB2807
21.97	F9	0.133	Rv1411/MAB2807
24.98	F9	0.181	Rv1411/MAB2807
28.17	F9	0.266	Rv1411/MAB2807
40.3	F9	0.316	Rv1411/MAB2807
46.18	F9	0.349	Rv1411/MAB2807
18.43	F11	0.039	Media
21.97	F11	0.038	Media
24.98	F11	0.039	Media
28.17	F11	0.038	Media
40.3	F11	0.038	Media
46.18	F11	0.038	Media
18.43	F12	0.04	Media
21.97	F12	0.039	Media
24.98	F12	0.039	Media
28.17	F12	0.039	Media
40.3	F12	0.039	Media
46.18	F12	0.039	Media
18.43	G2	0.05	MHAS2168
21.97	G2	0.055	MHAS2168
24.98	G2	0.052	MHAS2168
28.17	G2	0.063	MHAS2168
40.3	G2	0.198	MHAS2168
46.18	G2	0.333	MHAS2168
18.43	G3	0.059	MHAS2167/68
21.97	G3	0.081	MHAS2167/68
24.98	G3	0.106	MHAS2167/68
28.17	G3	0.166	MHAS2167/68
40.3	G3	0.358	MHAS2167/68
46.18	G3	0.373	MHAS2167/68
18.43	G4	0.089	MSM3070/Rv1410
21.97	G4	0.119	MSM3070/Rv1410
24.98	G4	0.167	MSM3070/Rv1410
28.17	G4	0.256	MSM3070/Rv1410
40.3	G4	0.346	MSM3070/Rv1410
46.18	G4	0.357	MSM3070/Rv1410
18.43	G5	0.06	Rv1411/MSM3069
21.97	G5	0.075	Rv1411/MSM3069
24.98	G5	0.106	Rv1411/MSM3069
28.17	G5	0.172	Rv1411/MSM3069
40.3	G5	0.355	Rv1411/MSM3069
46.18	G5	0.365	Rv1411/MSM3069
18.43	G6	0.065	MHAS2167/Rv1410
21.97	G6	0.093	MHAS2167/Rv1410
24.98	G6	0.121	MHAS2167/Rv1410
28.17	G6	0.186	MHAS2167/Rv1410
40.3	G6	0.339	MHAS2167/Rv1410
46.18	G6	0.357	MHAS2167/Rv1410
18.43	G7	0.077	Rv1411/MHAS2168
21.97	G7	0.101	Rv1411/MHAS2168
24.98	G7	0.143	Rv1411/MHAS2168
28.17	G7	0.225	Rv1411/MHAS2168
40.3	G7	0.343	Rv1411/MHAS2168
46.18	G7	0.359	Rv1411/MHAS2168
18.43	G8	0.064	MAB2806/Rv1410
21.97	G8	0.086	MAB2806/Rv1410
24.98	G8	0.12	MAB2806/Rv1410
28.17	G8	0.186	MAB2806/Rv1410
40.3	G8	0.344	MAB2806/Rv1410
46.18	G8	0.359	MAB2806/Rv1410
18.43	G9	0.09	Rv1411/MAB2807
21.97	G9	0.124	Rv1411/MAB2807
24.98	G9	0.179	Rv1411/MAB2807
28.17	G9	0.257	Rv1411/MAB2807
40.3	G9	0.313	Rv1411/MAB2807
46.18	G9	0.345	Rv1411/MAB2807
18.43	G11	0.039	Media
21.97	G11	0.039	Media
24.98	G11	0.039	Media
28.17	G11	0.039	Media
40.3	G11	0.039	Media
46.18	G11	0.039	Media
18.43	G12	0.04	Media
21.97	G12	0.039	Media
24.98	G12	0.039	Media
28.17	G12	0.039	Media
40.3	G12	0.039	Media
46.18	G12	0.039	Media
18.43	H2	0.052	MHAS2168
21.97	H2	0.052	MHAS2168
24.98	H2	0.057	MHAS2168
28.17	H2	0.069	MHAS2168
40.3	H2	0.188	MHAS2168
46.18	H2	0.334	MHAS2168
18.43	H3	0.057	MHAS2167/68
21.97	H3	0.082	MHAS2167/68
24.98	H3	0.11	MHAS2167/68
28.17	H3	0.175	MHAS2167/68
40.3	H3	0.353	MHAS2167/68
46.18	H3	0.375	MHAS2167/68
18.43	H4	0.102	MSM3070/Rv1410
21.97	H4	0.126	MSM3070/Rv1410
24.98	H4	0.186	MSM3070/Rv1410
28.17	H4	0.272	MSM3070/Rv1410
40.3	H4	0.337	MSM3070/Rv1410
46.18	H4	0.363	MSM3070/Rv1410
18.43	H5	0.061	Rv1411/MSM3069
21.97	H5	0.08	Rv1411/MSM3069
24.98	H5	0.106	Rv1411/MSM3069
28.17	H5	0.178	Rv1411/MSM3069
40.3	H5	0.339	Rv1411/MSM3069
46.18	H5	0.359	Rv1411/MSM3069
18.43	H6	0.066	MHAS2167/Rv1410
21.97	H6	0.092	MHAS2167/Rv1410
24.98	H6	0.121	MHAS2167/Rv1410
28.17	H6	0.187	MHAS2167/Rv1410
40.3	H6	0.351	MHAS2167/Rv1410
46.18	H6	0.371	MHAS2167/Rv1410
18.43	H7	0.084	Rv1411/MHAS2168
21.97	H7	0.113	Rv1411/MHAS2168
24.98	H7	0.152	Rv1411/MHAS2168
28.17	H7	0.239	Rv1411/MHAS2168
40.3	H7	0.344	Rv1411/MHAS2168
46.18	H7	0.348	Rv1411/MHAS2168
18.43	H8	0.064	MAB2806/Rv1410
21.97	H8	0.09	MAB2806/Rv1410
24.98	H8	0.131	MAB2806/Rv1410
28.17	H8	0.202	MAB2806/Rv1410
40.3	H8	0.342	MAB2806/Rv1410
46.18	H8	0.352	MAB2806/Rv1410
18.43	H9	0.093	Rv1411/MAB2807
21.97	H9	0.125	Rv1411/MAB2807
24.98	H9	0.185	Rv1411/MAB2807
28.17	H9	0.267	Rv1411/MAB2807
40.3	H9	0.315	Rv1411/MAB2807
46.18	H9	0.347	Rv1411/MAB2807
18.43	H11	0.039	Media
21.97	H11	0.039	Media
24.98	H11	0.039	Media
28.17	H11	0.039	Media
40.3	H11	0.039	Media
46.18	H11	0.04	Media
18.43	H12	0.04	Media
21.97	H12	0.038	Media
24.98	H12	0.039	Media
28.17	H12	0.039	Media
40.3	H12	0.039	Media
46.18	H12	0.039	Media

## Sheet: OS_Experiment 3
time	well	OD	str
16.37	A1	0.046	Empty Vector
19.46	A1	0.047	Empty Vector
22.78	A1	0.056	Empty Vector
25.45	A1	0.054	Empty Vector
40.42	A1	0.176	Empty Vector
48.55	A1	0.187	Empty Vector
16.37	A2	0.05	Rv1410
19.46	A2	0.055	Rv1410
22.78	A2	0.071	Rv1410
25.45	A2	0.067	Rv1410
40.42	A2	0.253	Rv1410
48.55	A2	0.237	Rv1410
16.37	A3	0.047	Rv1411
19.46	A3	0.05	Rv1411
22.78	A3	0.058	Rv1411
25.45	A3	0.061	Rv1411
40.42	A3	0.179	Rv1411
48.55	A3	0.206	Rv1411
16.37	A4	0.075	Rv1411/10
19.46	A4	0.11	Rv1411/10
22.78	A4	0.186	Rv1411/10
25.45	A4	0.224	Rv1411/10
40.42	A4	0.308	Rv1411/10
48.55	A4	0.308	Rv1411/10
16.37	A5	0.043	MSM3070
19.46	A5	0.045	MSM3070
22.78	A5	0.059	MSM3070
25.45	A5	0.052	MSM3070
40.42	A5	0.153	MSM3070
48.55	A5	0.209	MSM3070
16.37	A6	0.044	MSM3069
19.46	A6	0.046	MSM3069
22.78	A6	0.054	MSM3069
25.45	A6	0.064	MSM3069
40.42	A6	0.251	MSM3069
48.55	A6	0.36	MSM3069
16.37	A7	0.068	MSM3070/69
19.46	A7	0.105	MSM3070/69
22.78	A7	0.156	MSM3070/69
25.45	A7	0.213	MSM3070/69
40.42	A7	0.297	MSM3070/69
48.55	A7	0.295	MSM3070/69
16.37	A8	0.073	MAB2807
19.46	A8	0.105	MAB2807
22.78	A8	0.173	MAB2807
25.45	A8	0.214	MAB2807
40.42	A8	0.281	MAB2807
48.55	A8	0.276	MAB2807
16.37	A9	0.046	MAB2806
19.46	A9	0.053	MAB2806
22.78	A9	0.058	MAB2806
25.45	A9	0.062	MAB2806
40.42	A9	0.162	MAB2806
48.55	A9	0.252	MAB2806
16.37	A10	0.075	MAB2806/07
19.46	A10	0.103	MAB2806/07
22.78	A10	0.165	MAB2806/07
25.45	A10	0.219	MAB2806/07
40.42	A10	0.322	MAB2806/07
48.55	A10	0.292	MAB2806/07
16.37	A11	0.046	MHAS2168
19.46	A11	0.051	MHAS2168
22.78	A11	0.054	MHAS2168
25.45	A11	0.062	MHAS2168
40.42	A11	0.199	MHAS2168
48.55	A11	0.242	MHAS2168
16.37	A12	0.044	MHAS2167
19.46	A12	0.045	MHAS2167
22.78	A12	0.049	MHAS2167
25.45	A12	0.054	MHAS2167
40.42	A12	0.107	MHAS2167
48.55	A12	0.184	MHAS2167
16.37	B1	0.044	Empty Vector
19.46	B1	0.046	Empty Vector
22.78	B1	0.052	Empty Vector
25.45	B1	0.05	Empty Vector
40.42	B1	0.148	Empty Vector
48.55	B1	0.191	Empty Vector
16.37	B2	0.047	Rv1410
19.46	B2	0.051	Rv1410
22.78	B2	0.061	Rv1410
25.45	B2	0.066	Rv1410
40.42	B2	0.197	Rv1410
48.55	B2	0.243	Rv1410
16.37	B3	0.047	Rv1411
19.46	B3	0.05	Rv1411
22.78	B3	0.06	Rv1411
25.45	B3	0.057	Rv1411
40.42	B3	0.168	Rv1411
48.55	B3	0.23	Rv1411
16.37	B4	0.078	Rv1411/10
19.46	B4	0.111	Rv1411/10
22.78	B4	0.175	Rv1411/10
25.45	B4	0.217	Rv1411/10
40.42	B4	0.304	Rv1411/10
48.55	B4	0.312	Rv1411/10
16.37	B5	0.044	MSM3070
19.46	B5	0.045	MSM3070
22.78	B5	0.049	MSM3070
25.45	B5	0.05	MSM3070
40.42	B5	0.138	MSM3070
48.55	B5	0.202	MSM3070
16.37	B6	0.045	MSM3069
19.46	B6	0.046	MSM3069
22.78	B6	0.051	MSM3069
25.45	B6	0.057	MSM3069
40.42	B6	0.212	MSM3069
48.55	B6	0.345	MSM3069
16.37	B7	0.069	MSM3070/69
19.46	B7	0.099	MSM3070/69
22.78	B7	0.147	MSM3070/69
25.45	B7	0.204	MSM3070/69
40.42	B7	0.301	MSM3070/69
48.55	B7	0.296	MSM3070/69
16.37	B8	0.07	MAB2807
19.46	B8	0.096	MAB2807
22.78	B8	0.16	MAB2807
25.45	B8	0.201	MAB2807
40.42	B8	0.297	MAB2807
48.55	B8	0.296	MAB2807
16.37	B9	0.046	MAB2806
19.46	B9	0.05	MAB2806
22.78	B9	0.058	MAB2806
25.45	B9	0.063	MAB2806
40.42	B9	0.181	MAB2806
48.55	B9	0.266	MAB2806
16.37	B10	0.072	MAB2806/07
19.46	B10	0.1	MAB2806/07
22.78	B10	0.156	MAB2806/07
25.45	B10	0.204	MAB2806/07
40.42	B10	0.3	MAB2806/07
48.55	B10	0.288	MAB2806/07
16.37	B11	0.046	MHAS2168
19.46	B11	0.048	MHAS2168
22.78	B11	0.056	MHAS2168
25.45	B11	0.061	MHAS2168
40.42	B11	0.187	MHAS2168
48.55	B11	0.3	MHAS2168
16.37	B12	0.045	MHAS2167
19.46	B12	0.046	MHAS2167
22.78	B12	0.05	MHAS2167
25.45	B12	0.054	MHAS2167
40.42	B12	0.118	MHAS2167
48.55	B12	0.177	MHAS2167
16.37	C1	0.044	Empty Vector
19.46	C1	0.046	Empty Vector
22.78	C1	0.051	Empty Vector
25.45	C1	0.051	Empty Vector
40.42	C1	0.147	Empty Vector
48.55	C1	0.19	Empty Vector
16.37	C2	0.06	Rv1410
19.46	C2	0.054	Rv1410
22.78	C2	0.075	Rv1410
25.45	C2	0.06	Rv1410
40.42	C2	0.21	Rv1410
48.55	C2	0.221	Rv1410
16.37	C3	0.046	Rv1411
19.46	C3	0.05	Rv1411
22.78	C3	0.056	Rv1411
25.45	C3	0.057	Rv1411
40.42	C3	0.182	Rv1411
48.55	C3	0.241	Rv1411
16.37	C4	0.076	Rv1411/10
19.46	C4	0.118	Rv1411/10
22.78	C4	0.186	Rv1411/10
25.45	C4	0.234	Rv1411/10
40.42	C4	0.302	Rv1411/10
48.55	C4	0.32	Rv1411/10
16.37	C5	0.044	MSM3070
19.46	C5	0.047	MSM3070
22.78	C5	0.051	MSM3070
25.45	C5	0.053	MSM3070
40.42	C5	0.14	MSM3070
48.55	C5	0.197	MSM3070
16.37	C6	0.044	MSM3069
19.46	C6	0.043	MSM3069
22.78	C6	0.052	MSM3069
25.45	C6	0.058	MSM3069
40.42	C6	0.241	MSM3069
48.55	C6	0.343	MSM3069
16.37	C7	0.069	MSM3070/69
19.46	C7	0.101	MSM3070/69
22.78	C7	0.159	MSM3070/69
25.45	C7	0.214	MSM3070/69
40.42	C7	0.303	MSM3070/69
48.55	C7	0.298	MSM3070/69
16.37	C8	0.073	MAB2807
19.46	C8	0.1	MAB2807
22.78	C8	0.159	MAB2807
25.45	C8	0.199	MAB2807
40.42	C8	0.31	MAB2807
48.55	C8	0.295	MAB2807
16.37	C9	0.049	MAB2806
19.46	C9	0.049	MAB2806
22.78	C9	0.055	MAB2806
25.45	C9	0.058	MAB2806
40.42	C9	0.181	MAB2806
48.55	C9	0.246	MAB2806
16.37	C10	0.073	MAB2806/07
19.46	C10	0.095	MAB2806/07
22.78	C10	0.151	MAB2806/07
25.45	C10	0.207	MAB2806/07
40.42	C10	0.304	MAB2806/07
48.55	C10	0.287	MAB2806/07
16.37	C11	0.045	MHAS2168
19.46	C11	0.047	MHAS2168
22.78	C11	0.053	MHAS2168
25.45	C11	0.058	MHAS2168
40.42	C11	0.198	MHAS2168
48.55	C11	0.283	MHAS2168
16.37	C12	0.044	MHAS2167
19.46	C12	0.045	MHAS2167
22.78	C12	0.049	MHAS2167
25.45	C12	0.051	MHAS2167
40.42	C12	0.108	MHAS2167
48.55	C12	0.162	MHAS2167
16.37	D1	0.045	Empty Vector
19.46	D1	0.046	Empty Vector
22.78	D1	0.052	Empty Vector
25.45	D1	0.05	Empty Vector
40.42	D1	0.149	Empty Vector
48.55	D1	0.26	Empty Vector
16.37	D2	0.052	Rv1410
19.46	D2	0.052	Rv1410
22.78	D2	0.055	Rv1410
25.45	D2	0.062	Rv1410
40.42	D2	0.196	Rv1410
48.55	D2	0.252	Rv1410
16.37	D3	0.048	Rv1411
19.46	D3	0.05	Rv1411
22.78	D3	0.054	Rv1411
25.45	D3	0.058	Rv1411
40.42	D3	0.162	Rv1411
48.55	D3	0.241	Rv1411
16.37	D4	0.077	Rv1411/10
19.46	D4	0.109	Rv1411/10
22.78	D4	0.17	Rv1411/10
25.45	D4	0.206	Rv1411/10
40.42	D4	0.305	Rv1411/10
48.55	D4	0.319	Rv1411/10
16.37	D5	0.043	MSM3070
19.46	D5	0.044	MSM3070
22.78	D5	0.045	MSM3070
25.45	D5	0.047	MSM3070
40.42	D5	0.113	MSM3070
48.55	D5	0.159	MSM3070
16.37	D6	0.044	MSM3069
19.46	D6	0.042	MSM3069
22.78	D6	0.05	MSM3069
25.45	D6	0.054	MSM3069
40.42	D6	0.226	MSM3069
48.55	D6	0.325	MSM3069
16.37	D7	0.07	MSM3070/69
19.46	D7	0.092	MSM3070/69
22.78	D7	0.146	MSM3070/69
25.45	D7	0.205	MSM3070/69
40.42	D7	0.303	MSM3070/69
48.55	D7	0.299	MSM3070/69
16.37	D8	0.068	MAB2807
19.46	D8	0.079	MAB2807
22.78	D8	0.155	MAB2807
25.45	D8	0.199	MAB2807
40.42	D8	0.301	MAB2807
48.55	D8	0.295	MAB2807
16.37	D9	0.046	MAB2806
19.46	D9	0.049	MAB2806
22.78	D9	0.053	MAB2806
25.45	D9	0.06	MAB2806
40.42	D9	0.146	MAB2806
48.55	D9	0.269	MAB2806
16.37	D10	0.07	MAB2806/07
19.46	D10	0.099	MAB2806/07
22.78	D10	0.149	MAB2806/07
25.45	D10	0.205	MAB2806/07
40.42	D10	0.3	MAB2806/07
48.55	D10	0.289	MAB2806/07
16.37	D11	0.045	MHAS2168
19.46	D11	0.048	MHAS2168
22.78	D11	0.053	MHAS2168
25.45	D11	0.061	MHAS2168
40.42	D11	0.173	MHAS2168
48.55	D11	0.281	MHAS2168
16.37	D12	0.045	MHAS2167
19.46	D12	0.045	MHAS2167
22.78	D12	0.049	MHAS2167
25.45	D12	0.052	MHAS2167
40.42	D12	0.114	MHAS2167
48.55	D12	0.199	MHAS2167
16.37	E1	0.059	MHAS2167/68
19.46	E1	0.073	MHAS2167/68
22.78	E1	0.125	MHAS2167/68
25.45	E1	0.167	MHAS2167/68
40.42	E1	0.313	MHAS2167/68
48.55	E1	0.311	MHAS2167/68
16.37	E2	0.074	MSM3070/Rv1410
19.46	E2	0.112	MSM3070/Rv1410
22.78	E2	0.167	MSM3070/Rv1410
25.45	E2	0.226	MSM3070/Rv1410
40.42	E2	0.317	MSM3070/Rv1410
48.55	E2	0.312	MSM3070/Rv1410
16.37	E3	0.076	Rv1411/MSM3069
19.46	E3	0.11	Rv1411/MSM3069
22.78	E3	0.173	Rv1411/MSM3069
25.45	E3	0.205	Rv1411/MSM3069
40.42	E3	0.296	Rv1411/MSM3069
48.55	E3	0.299	Rv1411/MSM3069
16.37	E4	0.073	MHAS2167/Rv1410
19.46	E4	0.106	MHAS2167/Rv1410
22.78	E4	0.163	MHAS2167/Rv1410
25.45	E4	0.219	MHAS2167/Rv1410
40.42	E4	0.318	MHAS2167/Rv1410
48.55	E4	0.328	MHAS2167/Rv1410
16.37	E5	0.057	Rv1411/MHAS2168
19.46	E5	0.079	Rv1411/MHAS2168
22.78	E5	0.124	Rv1411/MHAS2168
25.45	E5	0.178	Rv1411/MHAS2168
40.42	E5	0.311	Rv1411/MHAS2168
48.55	E5	0.311	Rv1411/MHAS2168
16.37	E6	0.065	MAB2806/Rv1410
19.46	E6	0.09	MAB2806/Rv1410
22.78	E6	0.142	MAB2806/Rv1410
25.45	E6	0.193	MAB2806/Rv1410
40.42	E6	0.33	MAB2806/Rv1410
48.55	E6	0.299	MAB2806/Rv1410
16.37	E7	0.071	Rv1411/MAB2807
19.46	E7	0.106	Rv1411/MAB2807
22.78	E7	0.161	Rv1411/MAB2807
25.45	E7	0.215	Rv1411/MAB2807
40.42	E7	0.308	Rv1411/MAB2807
48.55	E7	0.296	Rv1411/MAB2807
16.37	E12	0.039	Media
19.46	E12	0.04	Media
22.78	E12	0.04	Media
25.45	E12	0.039	Media
40.42	E12	0.039	Media
48.55	E12	0.04	Media
16.37	F1	0.057	MHAS2167/68
19.46	F1	0.071	MHAS2167/68
22.78	F1	0.111	MHAS2167/68
25.45	F1	0.157	MHAS2167/68
40.42	F1	0.301	MHAS2167/68
48.55	F1	0.295	MHAS2167/68
16.37	F2	0.072	MSM3070/Rv1410
19.46	F2	0.102	MSM3070/Rv1410
22.78	F2	0.147	MSM3070/Rv1410
25.45	F2	0.208	MSM3070/Rv1410
40.42	F2	0.317	MSM3070/Rv1410
48.55	F2	0.312	MSM3070/Rv1410
16.37	F3	0.068	Rv1411/MSM3069
19.46	F3	0.093	Rv1411/MSM3069
22.78	F3	0.148	Rv1411/MSM3069
25.45	F3	0.188	Rv1411/MSM3069
40.42	F3	0.292	Rv1411/MSM3069
48.55	F3	0.3	Rv1411/MSM3069
16.37	F4	0.071	MHAS2167/Rv1410
19.46	F4	0.094	MHAS2167/Rv1410
22.78	F4	0.145	MHAS2167/Rv1410
25.45	F4	0.195	MHAS2167/Rv1410
40.42	F4	0.313	MHAS2167/Rv1410
48.55	F4	0.327	MHAS2167/Rv1410
16.37	F5	0.058	Rv1411/MHAS2168
19.46	F5	0.073	Rv1411/MHAS2168
22.78	F5	0.126	Rv1411/MHAS2168
25.45	F5	0.161	Rv1411/MHAS2168
40.42	F5	0.306	Rv1411/MHAS2168
48.55	F5	0.305	Rv1411/MHAS2168
16.37	F6	0.069	MAB2806/Rv1410
19.46	F6	0.092	MAB2806/Rv1410
22.78	F6	0.149	MAB2806/Rv1410
25.45	F6	0.205	MAB2806/Rv1410
40.42	F6	0.301	MAB2806/Rv1410
48.55	F6	0.305	MAB2806/Rv1410
16.37	F7	0.071	Rv1411/MAB2807
19.46	F7	0.107	Rv1411/MAB2807
22.78	F7	0.157	Rv1411/MAB2807
25.45	F7	0.205	Rv1411/MAB2807
40.42	F7	0.294	Rv1411/MAB2807
48.55	F7	0.29	Rv1411/MAB2807
16.37	F12	0.039	Media
19.46	F12	0.04	Media
22.78	F12	0.039	Media
25.45	F12	0.04	Media
40.42	F12	0.04	Media
48.55	F12	0.04	Media
16.37	G1	0.058	MHAS2167/68
19.46	G1	0.073	MHAS2167/68
22.78	G1	0.118	MHAS2167/68
25.45	G1	0.154	MHAS2167/68
40.42	G1	0.295	MHAS2167/68
48.55	G1	0.298	MHAS2167/68
16.37	G2	0.071	MSM3070/Rv1410
19.46	G2	0.101	MSM3070/Rv1410
22.78	G2	0.153	MSM3070/Rv1410
25.45	G2	0.202	MSM3070/Rv1410
40.42	G2	0.304	MSM3070/Rv1410
48.55	G2	0.313	MSM3070/Rv1410
16.37	G3	0.07	Rv1411/MSM3069
19.46	G3	0.098	Rv1411/MSM3069
22.78	G3	0.154	Rv1411/MSM3069
25.45	G3	0.197	Rv1411/MSM3069
40.42	G3	0.296	Rv1411/MSM3069
48.55	G3	0.323	Rv1411/MSM3069
16.37	G4	0.069	MHAS2167/Rv1410
19.46	G4	0.093	MHAS2167/Rv1410
22.78	G4	0.143	MHAS2167/Rv1410
25.45	G4	0.193	MHAS2167/Rv1410
40.42	G4	0.296	MHAS2167/Rv1410
48.55	G4	0.325	MHAS2167/Rv1410
16.37	G5	0.058	Rv1411/MHAS2168
19.46	G5	0.075	Rv1411/MHAS2168
22.78	G5	0.122	Rv1411/MHAS2168
25.45	G5	0.169	Rv1411/MHAS2168
40.42	G5	0.309	Rv1411/MHAS2168
48.55	G5	0.285	Rv1411/MHAS2168
16.37	G6	0.069	MAB2806/Rv1410
19.46	G6	0.079	MAB2806/Rv1410
22.78	G6	0.15	MAB2806/Rv1410
25.45	G6	0.202	MAB2806/Rv1410
40.42	G6	0.295	MAB2806/Rv1410
48.55	G6	0.301	MAB2806/Rv1410
16.37	G7	0.069	Rv1411/MAB2807
19.46	G7	0.097	Rv1411/MAB2807
22.78	G7	0.152	Rv1411/MAB2807
25.45	G7	0.199	Rv1411/MAB2807
40.42	G7	0.294	Rv1411/MAB2807
48.55	G7	0.289	Rv1411/MAB2807
16.37	G12	0.04	Media
19.46	G12	0.039	Media
22.78	G12	0.039	Media
25.45	G12	0.039	Media
40.42	G12	0.039	Media
48.55	G12	0.04	Media
16.37	H1	0.058	MHAS2167/68
19.46	H1	0.073	MHAS2167/68
22.78	H1	0.115	MHAS2167/68
25.45	H1	0.155	MHAS2167/68
40.42	H1	0.274	MHAS2167/68
48.55	H1	0.283	MHAS2167/68
16.37	H2	0.07	MSM3070/Rv1410
19.46	H2	0.099	MSM3070/Rv1410
22.78	H2	0.15	MSM3070/Rv1410
25.45	H2	0.204	MSM3070/Rv1410
40.42	H2	0.295	MSM3070/Rv1410
48.55	H2	0.3	MSM3070/Rv1410
16.37	H3	0.072	Rv1411/MSM3069
19.46	H3	0.095	Rv1411/MSM3069
22.78	H3	0.148	Rv1411/MSM3069
25.45	H3	0.188	Rv1411/MSM3069
40.42	H3	0.287	Rv1411/MSM3069
48.55	H3	0.303	Rv1411/MSM3069
16.37	H4	0.068	MHAS2167/Rv1410
19.46	H4	0.091	MHAS2167/Rv1410
22.78	H4	0.145	MHAS2167/Rv1410
25.45	H4	0.194	MHAS2167/Rv1410
40.42	H4	0.281	MHAS2167/Rv1410
48.55	H4	0.32	MHAS2167/Rv1410
16.37	H5	0.058	Rv1411/MHAS2168
19.46	H5	0.076	Rv1411/MHAS2168
22.78	H5	0.115	Rv1411/MHAS2168
25.45	H5	0.177	Rv1411/MHAS2168
40.42	H5	0.279	Rv1411/MHAS2168
48.55	H5	0.29	Rv1411/MHAS2168
16.37	H6	0.067	MAB2806/Rv1410
19.46	H6	0.095	MAB2806/Rv1410
22.78	H6	0.147	MAB2806/Rv1410
25.45	H6	0.261	MAB2806/Rv1410
40.42	H6	0.276	MAB2806/Rv1410
48.55	H6	0.301	MAB2806/Rv1410
16.37	H7	0.068	Rv1411/MAB2807
19.46	H7	0.097	Rv1411/MAB2807
22.78	H7	0.149	Rv1411/MAB2807
25.45	H7	0.195	Rv1411/MAB2807
40.42	H7	0.262	Rv1411/MAB2807
48.55	H7	0.278	Rv1411/MAB2807
16.37	H12	0.04	Media
19.46	H12	0.042	Media
22.78	H12	0.04	Media
25.45	H12	0.041	Media
40.42	H12	0.04	Media
48.55	H12	0.041	Media
